# Supplementary material for: Targeting SARS-CoV-2 main protease: a comprehensive approach using advanced virtual screening, molecular dynamics, and in vitro validation
Source: Virol J. 2024 Dec 21;21:330. doi: 10.1186/s12985-024-02607-4 (PMC11662536; doi:10.1186/s12985-024-02607-4)
Supplement: Supplementary file 6 — Additional file 6. [file 12985_2024_2607_MOESM6_ESM.xlsx]

## Sheet: Sheet1
Program	ICM-Pro			Autodock Vina
Coordinates	x	y	z	x	y	z
5RHE	20.6	19.1	24.4	22	20	24
6WNP	28	25.1	21.8	28	26	22
7DDC	21.4	19.2	24.9	22	20	26
7DPU	25.5	23	21	26	24	22
7RFS	24.4	25.8	21.3	26	26	22
7T43	25.7	26.9	21.2	26	28	22
7TE0	26.7	25.3	21.2	28	26	22
7VLP	25.5	25.1	22	26	26	22
ID	x-center	y-center	z-center
5RHE	6.954	-1.111	26.871
6WNP	10.126	1.08	23.561
7DDC	5.583	-0.444	22.944
7DPU	2.528	-1.75	20.361
7RFS	10.25	0.722	21.833
7T43	7.917	1.25	21.583
7TE0	9.059	1	21
7VLP	8.777	0.496	21.084
