# Supplementary material for: Targeting SARS-CoV-2 main protease: a comprehensive approach using advanced virtual screening, molecular dynamics, and in vitro validation
Source: Virol J. 2024 Dec 21;21:330. doi: 10.1186/s12985-024-02607-4 (PMC11662536; doi:10.1186/s12985-024-02607-4)
Supplement: Supplementary file 7 — Additional file 7. [file 12985_2024_2607_MOESM7_ESM.xlsx]

## Sheet: Sheet1
PDB ID	RMSD (Å)
	ICM-Pro	Autodock Vina
5RHE	0.892378	0.617
6WNP	1.22063	1.403
7DDC	2.59454	1.477
7DPU	0.605196	0.661
7RFS	0.618114	1.199
7T43	1.18372	2.619
7TE0	1.07433	1.143
7VLP	0.660138	1.155
Mean	1.10613	1.28425
