# Supplementary material for: Targeting SARS-CoV-2 main protease: a comprehensive approach using advanced virtual screening, molecular dynamics, and in vitro validation
Source: Virol J. 2024 Dec 21;21:330. doi: 10.1186/s12985-024-02607-4 (PMC11662536; doi:10.1186/s12985-024-02607-4)
Supplement: Supplementary file 8 — Additional file 8. [file 12985_2024_2607_MOESM8_ESM.xlsx]

## Sheet: ICM
Orignal name	SMILES	5RHE	7DDC	7DPU	7RFS	7T43	7TE0	7VLP	6WNP	Total	Ranking
CSC088494486	NC(=O)c1cc(NC(=O)Cc2ccc3[nH]ncc3c2)cc(C(N)=O)c1	2	21	5	3	6	2	1	43	81	1
ZINC000071769468_ZINC71769468_71769468_PubChem_95560386	Cc1c2c(c(O)c3c(O)cccc13)C(=O)O[C@@H]2c1cc(O)c(C(N)=O)c(O)c1O	7	1	42	8	2	19	6	37	115	2
MolPort_001_836_737_15163181_ChemDiv_8008_1941_MCULE_1985908005	O=c1[nH]c2ccc(Nc3nc4nonc4nc3N/N=C/c3cc4c(cc3[N+](=O)[O-])OCO4)cc2[nH]1	45	44	12	6	4	8	3	44	121	3
KIUUTBNNBSWMQO_UHFFFAOYSA_N	N/C(=N\O)c1ccc(OCc2cc(=O)n3cc(Cl)ccc3n2)c([N+](=O)[O-])c1	58	27	27	14	1	35	4	28	136	4
CSC100449277	NC(=O)c1n[nH]c2ccc(NC(=O)Cc3ccc4[nH]ncc4c3)cc12	1	36	33	46	3	3	11	26	158	5
CSC092978346	Cc1[nH]c2ccnn2c(=O)c1CC(=O)Nc1ccc2[nH]nc(C(N)=O)c2c1	9	60	60	19	34	4	5	19	201	6
ZINC000096116177_96116177_PubChem_97425476	O=C1C[C@H](c2ccc3ncccc3c2)c2c(cc(O)c3c(=O)cc(-c4ccc(O)c(O)c4)oc23)O1	28	62	16	28	29	13	2	83	233	7
MolPort_004_983_260_14539321_MCULE_1797203904_PubChem_26143168_	CNS(=O)(=O)c1cc(NCc2ccc3nsnc3c2)cc(C(=O)Nc2ccc(OC)cc2)c1	137	80	7	33	30	43	7	50	250	8
CSC028213236_MCULE_4634595159_MolPort_004_558_710_PubChem_24606	NC(=O)c1ccc(Nc2ccc3nc(N4CCCC4)sc3c2)c([N+](=O)[O-])c1	23	64	24	20	18	73	23	29	251	9
ZINC000040119623_ZINC40119623_40119623_PubChem_51952279	C[C@@H](Nc1ccc(C(=O)Nc2ccc3ccccc3c2)cc1[N+](=O)[O-])c1ccc2[nH]c(=O)[nH]c2c1	13	11	20	23	36	78	98	13	279	10
CHEMBL1459831_2626983_CSC026412286_MCULE_5587263440_MolPort_004	Cc1cc(=O)oc2cc(Oc3ccc(C(N)=O)cc3[N+](=O)[O-])ccc12	4	52	1	91	10	88	20	35	297	11
CHEMBL1546837_2638862_CSC026405148_MCULE_6403282108_MolPort_004	NC(=O)c1ccc(Oc2ccc3ccc(=O)oc3c2)c([N+](=O)[O-])c1	10	3	2	113	9	91	73	32	323	12
ZINC000016227795_ZINC16227795_16227795_MCULE_8573140569_MolPort	COc1ccc2[nH]c(Sc3ccc(C(N)=O)cc3[N+](=O)[O-])nc2c1	11	16	10	11	22	118	63	90	330	13
CSC082340165	CC(C)c1nc2ccc(NS(=O)(=O)c3ccc(CC(N)=O)s3)cc2s1	24	10	11	70	92	25	71	53	332	14
BZKZRXRWJDDZQK_UHFFFAOYSA_N	COc1cccc(-c2cc(C(=O)OCc3c(-c4ccccc4)nn4ccn(CC(=O)Nc5ccc(NC(C)=O)cc5)c(=O)c34)[nH]n2)c1	81	71	26	22	33	87	16	80	335	15
CSC083909897	NC(=O)c1n[nH]c2ccc(NC(=O)Cc3ccc4cn[nH]c4c3)cc12	5	38	13	42	91	105	28	18	335	16
MolPort_027_849_342_LN00355438_MCULE_2484213566	Oc1ccc(-c2c3oc4c(O)c(O)ccc4c3nc3c2c(O)nn3C2CCCC2)cc1O	29	77	154	2	79	11	8	11	342	17
MolPort_027_846_057_LN00396511_MCULE_1371682736	Oc1ccc(-c2c3oc4c(O)c(O)ccc4c3nc3c2c(O)nn3C2CCCCC2)cc1O	35	61	142	5	106	7	10	12	343	18
MolPort_010_657_650_ChemDiv_L384_0156_MCULE_8192447854_PubChem_	CC(=O)Nc1ccc(S(=O)(=O)Nc2ccc3nnc(-c4cccc(Br)c4)n3n2)cc1	16	53	77	44	67	5	59	40	345	19
v1293630193	COc1ccccc1-n1c(NC(=O)Cc2c(C)nc(O)nc2O)nc2ccccc21	48	55	18	40	119	22	70	27	351	20
MolPort_027_846_730_LN00359092_MCULE_9200364311	Oc1ccc(-c2c3oc4c(O)c(O)ccc4c3nc3c2c(O)nn3C2CCCCCC2)cc1	60	70	115	7	80	12	12	62	358	21
ZINC000096222399_96222399_PubChem_97488909	O=C1C[C@@H](c2cccc3cccnc23)c2c(cc(O)c3c(=O)c(O)c(-c4ccc(O)c(O)c4)oc23)O1	42	4	8	123	17	32	153	24	361	22
MolPort_027_850_876_95473725_LN00411316_MCULE_3885327224_ZINC00	Oc1ccc2c(c1)oc1c(-c3ccc(O)c(O)c3)c3c(O)nn(C4CCCC4)c3nc12	117	63	124	32	38	15	87	4	363	23
CSC084802313_MCULE_8244269603	Cc1nc2ccc(NC(=O)c3ccnc4c(C(N)=O)cnn34)cc2o1	12	40	4	68	56	79	72	46	365	24
ZINC000016942929_16942929	Nc1nnc2nc(C(C(=O)c3cccc(O)c3)c3nc4nnc(N)n4nc3O)c(O)nn12	22	26	55	26	28	38	51	145	369	25
MolPort_035_701_959_LN00394494_MCULE_6421862566_PubChem_9163859	COc1ccc2[nH]c(=O)c([C@H](CC(=O)N3CCOCC3)c3c(O)c(O)c(O)c4c(=O)cc(-c5ccccc5)oc34)cc2c1	135	33	31	43	81	67	31	97	383	26
CHEMBL3674540	N=C(NNC(N)=O)c1cnc2nnn(Cc3ccc4ncccc4c3)c2n1	46	18	29	137	45	47	46	66	388	27
MolPort_027_848_634_79497668_LN00451557_MCULE_3578220018_ZINC00	Oc1ccc2c(c1)oc1c(-c3ccc(O)c(O)c3)c3c(O)nn(C4CCCCCC4)c3nc12	105	17	135	29	84	16	80	31	392	28
ZINC000000644082_644082_MCULE_9208332235_PubChem_3301163	CCOC(=O)c1c(C)oc2ccc(OCC(=O)c3ccc(O)cc3O)cc12	6	89	48	17	26	102	30	81	393	29
ZINC000006445468_6445468_PubChem_92297917	NC(=O)c1nsc(C(=O)N(c2ccc(F)cc2)[C@@H](C(=O)NC2CCCC2)c2ccc3ncccc3c2)c1N	14	6	160	62	5	6	14	140	393	30
MolPort_027_851_047_LN00387385_MCULE_7782743193	Oc1ccc(-c2c3oc4c(O)c(O)ccc4c3nc3c2c(O)nn3C2CCCCCC2)cc1O	34	114	116	10	123	1	17	14	395	31
MolPort_027_846_321_95472334_LN00443861_MCULE_6707902512_ZINC00	Oc1ccc(-c2c3oc4c(O)c(O)ccc4c3nc3c2c(O)nn3C2CCCCC2)cc1Cl	65	90	102	35	99	27	36	8	397	32
MolPort_027_845_957_79473785_LN00404095_MCULE_3292618291_ZINC00	Cc1c(O)ccc2c1oc1c(-c3ccc(O)c(O)c3)c3c(O)nn(C4CCCCC4)c3nc12	76	59	64	135	89	18	42	3	410	33
MolPort_029_885_992_LN00387426_MCULE_5861207392_PubChem_7535663	COC(=O)C[C@@H](c1cc2cc(OC)ccc2[nH]c1=O)c1c(O)c(O)c(O)c2c(=O)cc(-c3ccccc3)oc12	130	19	125	31	7	69	115	48	414	34
MolPort_027_848_207_LN00378113_MCULE_2677467217	CC(C)n1nc(O)c2c(-c3ccc(OCC(N)=O)cc3)c3oc4c(O)c(O)ccc4c3nc21	18	13	54	143	31	55	21	99	416	35
WRRXWWJMJWBMJG_UHFFFAOYSA_N	Cc1cc(C)cc(N(C(=O)CN(C)S(=O)(=O)c2ccc3nc4n(c(=O)c3c2)CCC4)c2ncccc2S(N)(=O)=O)c1	103	14	109	51	141	24	68	10	417	36
CHEMBL186247_PubChem_44396729	CS(=O)(=O)c1cccc2c(CCNC[C@H](O)c3cccc(NS(=O)(=O)c4cccc(N)c4)c3)c[nH]c12	54	117	23	53	125	17	25	57	417	37
MolPort_027_848_668_LN00383360_MCULE_6332248870	Oc1ccc(-c2c3oc4c(O)c(O)ccc4c3nc3c2c(O)nn3C2CCCCC2)cc1	61	146	93	1	105	33	19	21	418	38
CSC065745569	Cc1nc(O)nc(O)c1NC(=O)Cn1cnc2c1c(=O)n(C)c(=O)n2C	8	56	30	30	68	31	83	135	433	39
ZINC000016431143_16431143	O=C(O)c1cc(O)nc2ccc(Cc3ccc4[nH]c(=O)cc(C(=O)O)c4c3)cc12	125	15	95	24	135	81	29	56	435	40
ZINC000096221953_96221953_PubChem_97488564	O=C1C[C@@H](c2cccc3nccnc23)c2c(cc(O)c3c(=O)c(O)c(-c4ccc(O)c(O)c4)oc23)O1	20	5	22	114	35	36	162	61	435	41
MolPort_027_850_022_95472791_LN00446968_MCULE_2464072404_ZINC00	Oc1ccc(-c2c3oc4c(O)c(O)ccc4c3nc3c2c(O)nn3C2CCCC2)cc1	36	167	152	4	66	28	13	9	439	42
MolPort_027_848_995_95479925_LN00446091_MCULE_3904099135_ZINC00	Oc1ccc(-c2c3oc4cc(O)ccc4c3nc3c2c(O)nn3C2CCCC2)cc1	40	166	147	58	41	20	9	6	447	43
MolPort_027_847_205_LN00384862_MCULE_4186751586	Oc1ccc(-c2c3oc4cc(O)ccc4c3nc3c2c(O)nn3C2CCCCCC2)cc1	98	129	104	18	63	23	89	30	456	44
CSC093431923	Cc1n[nH]c(=O)c2c(NC(=O)CN3CCOc4cc(O)ccc4C3)oc(C)c12	3	81	44	57	64	59	136	16	457	45
MolPort_027_848_607_79501467_LN00451568_MCULE_9133362928_ZINC00	Cc1c(O)ccc2c1oc1c(-c3ccc(O)cc3)c3c(O)nn(C4CCCCCCC4)c3nc12	144	54	86	49	19	100	85	67	460	46
ZINC000096222811_96222811_PubChem_97489187	COC(=O)C[C@@H](c1ccc2ncccc2c1)c1c(O)cc(O)c2c(=O)c(O)c(-c3ccc(O)c(O)c3)oc12	32	103	53	47	21	121	18	102	465	47
MolPort_027_851_090_LN00386488_MCULE_5273230109	CC(C)n1nc(O)c2c(-c3ccc(O)c(O)c3)c3oc4c(O)c(O)ccc4c3nc21	41	95	138	9	107	40	45	38	472	48
MolPort_027_847_102_95472700_LN00417125_MCULE_6478107349_ZINC00	Oc1ccc2c(c1)oc1c(-c3ccc(O)c(O)c3)c3c(O)nn(C4CCCCC4)c3nc12	37	94	128	56	113	65	15	2	473	49
MolPort_027_846_763_95472772_LN00400568_MCULE_7698461299_ZINC00	Oc1ccc(-c2c3oc4c(O)c(O)ccc4c3nc3c2c(O)nn3C2CCCC2)cc1Cl	53	153	151	21	86	30	33	1	475	50
CSC027338406_MCULE_2047724499_MolPort_035_741_958_PubChem_91641	CNC(=O)c1ccc(Nc2ccc3nc(C4CC4)sc3c2)c([N+](=O)[O-])c1	111	121	58	52	48	90	64	45	478	51
MolPort_027_849_418_95480636_LN00407293_MCULE_8150253799_ZINC00	COc1cc(-c2c3oc4cc(O)ccc4c3nc3c2c(O)nn3C2CCCC2)cc(O)c1O	27	58	103	59	12	109	49	92	482	52
MolPort_027_848_309_LN00360463_MCULE_8497390378	Oc1ccc(-c2c3oc4c(O)c(O)ccc4c3nc3c2c(O)nn3C2CCCCCCC2)cc1	64	100	163	12	37	37	77	59	485	53
ZINC000015208279_ZINC15208279_15208279_CSC026412287_MCULE_42580	CNS(=O)(=O)c1ccc(Oc2ccc3c(C)cc(=O)oc3c2)c([N+](=O)[O-])c1	132	72	28	89	46	80	86	86	487	54
MolPort_035_371_405_MCULE_8566154777_PubChem_77082012	Cc1cc(C(F)(F)F)n2nc(C(=O)NC[C@@H](O)c3cccc(O)c3)cc2n1	21	45	17	122	69	108	53	74	488	55
ZINC000047222516_47222516_CSC027438197_MCULE_5657588066_MolPort	CC(=O)Nc1cccc(-n2cnnc2SCc2cc(O)n3ncc(C#N)c3n2)c1	122	25	49	99	71	21	110	113	488	56
MolPort_029_886_508_LN00397620_MCULE_3302707899_PubChem_7549249	COC(=O)C[C@H](c1ccc2ncccc2c1)c1c(O)cc(O)c2c(=O)c(O)c(-c3ccc(O)c(O)c3)oc12	47	9	50	16	24	139	118	137	493	57
MolPort_027_851_045_LN00384970_MCULE_7543277255	COc1cc(-c2c3oc4c(O)c(O)ccc4c3nc3c2c(O)nn3C(C)C)ccc1OCC(N)=O	73	102	82	55	108	50	22	75	494	58
MolPort_027_846_084_LN00379225_MCULE_4364348594	Oc1ccc(-c2c3oc4c(O)c(O)ccc4c3nc3c2c(O)nn3C2CCCCCCC2)cc1O	106	69	165	69	140	9	27	15	494	59
LTLLLLINRDSRKU_UHFFFAOYSA_N	Cc1cc2nc(C)c(CCOc3ccc(/C(N)=N/O)cc3[N+](=O)[O-])c(Cl)n2n1	88	76	92	48	27	84	58	123	508	60
MolPort_027_850_782_79494122_LN00398684_MCULE_1350940900_ZINC00	Cc1c(O)ccc2c1oc1c(-c3ccc(O)c(O)c3)c3c(O)nn(C(C)C)c3nc12	101	83	98	95	96	45	94	5	516	61
ZINC000020666889_ZINC20666889_20666889_CSC026775873_MCULE_14983	CNS(=O)(=O)c1ccc(Nc2ccc3nc(C)sc3c2)c([N+](=O)[O-])c1	90	123	14	136	42	70	24	109	518	62
MolPort_027_846_826_LN00388890_MCULE_4435702086	COc1cc(-c2c3oc4c(O)c(O)ccc4c3nc3c2c(O)nn3C2CCCC2)cc(O)c1O	31	109	144	97	16	44	65	47	522	63
MolPort_010_653_223_ChemDiv_G345_0190_MCULE_3862719052_PubChem_	CNC(=O)c1ccc(Cn2c(=O)c3cc(OC)c(OC)cc3n(CC(=O)NCCCOC)c2=O)cc1	94	119	19	115	8	14	131	117	523	64
MolPort_027_851_086_95479031_LN00403205_MCULE_9923725731_ZINC00	CC(C)n1nc(O)c2c(-c3ccc(O)c(Cl)c3)c3oc4c(O)c(O)ccc4c3nc21	75	162	96	38	77	49	41	63	526	65
MolPort_027_850_096_LN00386411_MCULE_7246154214	CC(C)n1nc(O)c2c(-c3ccc(O)cc3)c3oc4c(O)c(O)ccc4c3nc21	89	140	122	13	112	51	32	58	528	66
MolPort_028_855_892_LN00388426_MCULE_1895166609_PubChem_7182625	COC(=O)C[C@@H](c1cc2cc(OC)ccc2[nH]c1=O)c1c(O)cc(O)c2c(=O)cc(-c3ccccc3)oc12	51	142	40	45	25	104	74	103	533	67
CHEMBL40043_PubChem_10030345_PubChem_10030346	COc1ccc2cc(S(=O)(=O)NN(Cc3cccc(C(=N)N)c3)C(=O)N3CCC(C)CC3)ccc2c1	44	92	35	15	148	66	114	72	542	68
CSC026405149_MCULE_1965518217_MolPort_003_209_025_PubChem_24406	CNS(=O)(=O)c1ccc(Oc2ccc3ccc(=O)oc3c2)c([N+](=O)[O-])c1	115	37	6	145	74	62	95	125	544	69
CHEMBL3701572_PubChem_66959691	C[C@H](O)CNc1ccc(-c2cc3ncn(C)c(=O)c3c(N[C@@H]3CCOC3)n2)cc1S(C)(=O)=O	19	65	76	93	134	116	39	22	545	70
MolPort_001_550_285_917403_CSC046858174_ChemDiv_4606_1779_LN010	COc1cc(NC(=O)c2ccccc2)c(OC)cc1NC(=O)Cn1cnc2c1c(=O)n(C)c(=O)n2C	126	120	66	77	61	85	43	94	546	71
CHEMBL4095481_PubChem_137654545	O=C(c1ccc(O)cc1O)n1cc2c(=O)oc3ccccc3c2n1	57	22	39	61	103	119	88	116	548	72
MolPort_038_428_636	COc1ccc2nc(O)c([C@@H]3CC(=O)Oc4c(C(C)=O)c(O)c5c(C)cc(=O)oc5c43)cc2c1	52	47	87	116	95	41	75	96	557	73
MolPort_027_848_552_79474233_LN00443035_MCULE_5926196148_ZINC00	CC(C)n1nc(O)c2c(-c3ccc(O)c(O)c3)c3oc4cc(O)ccc4c3nc21	70	93	143	37	83	42	82	78	558	74
MolPort_027_849_939_LN00355419_MCULE_2648726747	COc1cc(-c2c3oc4c(O)c(O)ccc4c3nc3c2c(O)nn3C2CCCCC2)ccc1O	161	96	91	139	59	98	37	39	559	75
CHEMBL361505_PubChem_44396596	COc1cccc2c(C[C@@H](C)NC[C@@H](O)c3cccc(NS(=O)(=O)c4cccs4)c3)c[nH]c12	134	41	67	118	94	29	79	138	566	76
MolPort_027_845_959_95473599_LN00435548_MCULE_8093715266_ZINC00	COc1cc(-c2c3oc4cc(O)ccc4c3nc3c2c(O)nn3C2CCCCC2)cc(O)c1O	136	24	106	79	47	111	122	77	566	77
CSC027020644_MCULE_9838286972_MolPort_020_065_273_PubChem_56798	CNC(=O)c1ccc(Nc2ccc3nc(C)sc3c2)c([N+](=O)[O-])c1	59	111	43	75	40	96	107	107	579	78
MolPort_027_851_073_95477114_LN00400360_MCULE_1116248209_ZINC00	COc1cc(-c2c3oc4cc(O)ccc4c3nc3c2c(O)nn3C2CCCC2)ccc1O	49	156	99	54	13	135	56	70	583	79
CHEMBL3966786_PubChem_87055970	CNC(=O)c1c(-c2ccc(F)cc2)oc2cc(N(C)S(C)(=O)=O)c(-c3cnc4c(c3)C(=O)N[C@H](c3cccs3)N4)cc12	26	20	70	25	126	145	100	105	591	80
ZINC000028115000_ZINC28115000_28115000_MolPort_002_348_136_PubC	O=C(Cc1ccc2ncccc2c1)c1ccc(O)cc1O	38	79	63	84	49	125	50	141	591	81
MolPort_029_998_994	COC(=O)C[C@@H](c1cc2cc(OC)ccc2nc1O)c1c(O)cc(O)c2c(=O)cc(-c3ccccc3)oc12	102	151	97	39	39	103	26	139	594	82
MolPort_030_000_085	COC(=O)C[C@@H](c1cc2cc(OC)ccc2nc1O)c1c(O)c(O)c(O)c2c(=O)cc(-c3ccccc3)oc12	72	126	89	36	32	140	66	108	597	83
MolPort_028_855_762_LN00379750_MCULE_3574014294_PubChem_7182638	COc1ccc2[nH]c(=O)c([C@H](CC(=O)N3CCOCC3)c3c(O)cc(O)c4c(=O)cc(-c5ccccc5)oc34)cc2c1	39	32	37	60	102	142	111	118	602	84
CSC027287332_MCULE_8993410998_MolPort_005_529_740_PubChem_17550	CC(C)NC(=O)c1ccc(Nc2ccc3[nH]ncc3c2)c([N+](=O)[O-])c1	15	131	34	27	11	120	137	143	603	85
MolPort_027_847_169_LN00379469_MCULE_2318630589	COc1cc(-c2c3oc4c(O)c(O)ccc4c3nc3c2c(O)nn3C2CCCCC2)cc(O)c1O	82	136	139	110	43	101	54	25	608	86
MolPort_027_849_774_LN00381943_MCULE_1560229983	COc1cc(-c2c3oc4c(O)c(O)ccc4c3nc3c2c(O)nn3C(C)C)cc(O)c1O	104	105	164	66	51	93	62	69	610	87
MolPort_030_001_053	COc1ccc2nc(O)c([C@H](CC(=O)N3CCOCC3)c3c(O)cc(O)c4c(=O)cc(-c5ccccc5)oc34)cc2c1	50	35	47	74	65	144	123	130	618	88
ZINC000032931653_32931653_CSC027507511_MCULE_1420361945_MolPort	CC(=O)Nc1cccc(-n2nnnc2SCc2cc(O)n3ncc(C#N)c3n2)c1	66	39	68	85	121	74	78	153	618	89
MolPort_027_851_024_95473654_LN00446530_MCULE_6617913270_ZINC00	COc1cc(-c2c3oc4cc(O)ccc4c3nc3c2c(O)nn3C2CCCC2)cc(OC)c1O	91	68	114	98	20	129	106	88	623	90
MolPort_027_847_593_LN00360462_MCULE_5881605859	COc1cc(-c2c3oc4cc(O)ccc4c3nc3c2c(O)nn3C2CCCCC2)cc(OC)c1O	87	66	90	94	75	75	148	82	630	91
MolPort_027_850_817_LN00353545_MCULE_6778427129	COc1cc(-c2c3oc4cc(O)ccc4c3nc3c2c(O)nn3C2CCCCCC2)ccc1O	154	160	132	104	85	82	47	23	633	92
MolPort_027_850_808_LN00383969_MCULE_9508484829	COc1cc(-c2c3oc4c(O)c(O)ccc4c3nc3c2c(O)nn3C(C)C)cc(OC)c1O	113	49	145	72	70	131	116	55	638	93
MolPort_027_849_351_LN00358149_MCULE_4194566257	COc1cc(-c2c3oc4cc(O)ccc4c3nc3c2c(O)nn3C2CCCCC2)ccc1O	158	99	156	64	90	46	52	132	639	94
MolPort_027_846_308_LN00358513_MCULE_5739126510	COc1cc(-c2c3oc4cc(O)ccc4c3nc3c2c(O)nn3C2CCCCCCC2)cc(O)c1O	138	42	136	127	144	53	60	79	641	95
MolPort_027_850_737_95477286_LN00449173_MCULE_1391595193_ZINC00	COc1cc(-c2c3oc4c(O)c(O)ccc4c3nc3c2c(O)nn3C2CCCC2)ccc1O	71	138	129	126	15	147	40	51	646	96
CHEMBL4634073	COC(=O)Nc1ccc(-c2c(OC3CCN(C)CC3)nc3c(-c4ccc(OC)c(OC)c4)cnn3c2N)cc1	108	97	161	50	111	34	34	163	650	97
MolPort_027_849_318_79482021_LN00436002_MCULE_5909143815_ZINC00	COc1cc(-c2c3oc4c(C)c(O)ccc4c3nc3c2c(O)nn3C(C)C)cc(O)c1O	146	130	158	96	14	39	112	101	650	98
MolPort_027_847_003_95474224_LN00446177_MCULE_7450457529_ZINC00	Oc1ccc(-c2c3oc4c(O)c(O)ccc4c3nc3c2c(O)nn3C2CCCCCCC2)cc1Cl	95	101	119	80	118	112	67	54	651	99
MolPort_027_851_096_LN00359912_MCULE_1619659437	COc1cc(-c2c3oc4cc(O)ccc4c3nc3c2c(O)nn3C(C)C)cc(OC)c1O	107	50	148	81	55	113	124	84	655	100
ZINC000003021163_ZINC03021163_3021163_PubChem_40451193	Nc1ncnc2c1nc(SCc1ccc3nsnc3c1)n2C[C@@H](O)CO	93	74	32	101	114	77	93	164	655	101
MolPort_027_848_675_LN00357200_MCULE_8615399252	COc1cc(-c2c3oc4cc(O)ccc4c3nc3c2c(O)nn3C2CCCCCC2)cc(OC)c1O	85	86	117	41	109	68	121	115	657	102
CSC087501678	O=c1cc(CN2CCOc3cc(O)ccc3C2)[nH]c2ccnn12	128	23	21	117	128	130	144	100	663	103
MolPort_027_847_607_79495025_LN00438796_MCULE_2892365249_ZINC00	COc1cc(-c2c3oc4cc(O)ccc4c3nc3c2c(O)nn3C(C)C)cc(O)c1O	17	88	162	67	52	132	90	73	664	104
MolPort_027_850_231_95475331_LN00440780_MCULE_1521654668_ZINC00	Oc1ccc(-c2c3oc4c(O)c(O)ccc4c3nc3c2c(O)nn3C2CCCCCC2)cc1Cl	74	67	131	63	120	97	145	42	665	105
MolPort_027_846_147_LN00355455_MCULE_3560417445	COc1cc(-c2c3oc4c(O)c(O)ccc4c3nc3c2c(O)nn3C2CCCC2)cc(OC)c1O	167	134	110	108	23	143	102	52	672	106
ZINC000014308807_ZINC14308807_14308807_CSC026116660_MCULE_60165	CNS(=O)(=O)c1ccc(Nc2ccc3nc(N4CCCC4)sc3c2)c([N+](=O)[O-])c1	30	107	36	132	57	152	105	85	674	107
MolPort_027_850_861_79501982_LN00428468_MCULE_8119420380_ZINC00	Cc1c(O)ccc2c1oc1c(-c3ccc(O)c(Cl)c3)c3c(O)nn(C(C)C)c3nc12	143	168	94	90	132	54	103	36	677	108
CSC027440319_MCULE_4282543746_MolPort_009_265_271_PubChem_30821	CCOC(=O)c1c(C)oc2nc(CSc3nnnn3-c3cccc(NC(C)=O)c3)nc(N)c12	68	145	41	92	138	86	117	64	683	109
CHEMBL1590159_3427286_CSC026502649_MCULE_9578118093_MolPort_004	CSc1nc2ccc(NS(=O)(=O)c3ccc(CNC(C)=O)cc3)cc2s1	156	57	57	83	60	141	161	126	685	110
MolPort_027_850_229_LN00359917_MCULE_3965688146	Oc1ccc2c(c1)oc1c(-c3ccc(O)c(O)c3)c3c(O)nn(C4CCCCCCC4)c3nc12	79	137	146	73	131	10	152	41	690	111
CSC080538811	Oc1ccc2c(c1)OCCN(Cc1ccc3ncccc3c1)C2	153	118	15	150	151	76	61	120	691	112
CSC028015813_MCULE_3418187595_MolPort_009_508_631_PubChem_40225	Cc1cc(=O)oc2cc(Oc3ccc(S(=O)(=O)NC(C)C)cc3[N+](=O)[O-])ccc12	141	30	3	112	145	117	130	155	692	113
MolPort_027_847_192_95478830_LN00428462_MCULE_7304207457_ZINC00	CC(C)n1nc(O)c2c(-c3ccc(O)c(Cl)c3)c3oc4cc(O)ccc4c3nc21	67	148	127	100	104	56	69	89	693	114
MolPort_027_847_211_79497947_LN00418261_MCULE_4453543092_ZINC00	Cc1c(O)ccc2c1oc1c(-c3ccc(O)c(O)c3)c3c(O)nn(C4CCCCCC4)c3nc12	83	124	81	128	156	48	132	34	703	115
CSC026406072_MCULE_1282519864_MolPort_005_819_538_PubChem_91094	NS(=O)(=O)c1ccc(Oc2ccc3ccncc3c2)c([N+](=O)[O-])c1	33	106	51	129	62	128	81	150	707	116
MolPort_028_730_901_MCULE_3067989559_PubChem_72881160	COc1ccc(CN(C)[C@@H](C(=O)O)c2ccc(N)nc2)c2cccnc12	84	7	79	82	130	146	99	168	711	117
MolPort_027_846_215_LN00385477_MCULE_1638103881	COc1cc(-c2c3oc4c(O)c(O)ccc4c3nc3c2c(O)nn3C2CCCCCC2)ccc1O	133	78	123	162	93	89	138	33	716	118
CSC027689862_MCULE_2299738214_MolPort_039_309_477_PubChem_12157	CNS(=O)(=O)c1ccc(S(=O)(=O)Nc2ccc3nc(Cl)sc3c2)cc1	63	51	56	65	116	122	149	160	719	119
CSC091100518_ZINC000285601720	Cc1cc(=O)n2nc(CN3CCOc4cc(O)ccc4C3)sc2n1	151	48	38	152	154	153	57	124	726	120
MolPort_027_847_109_LN00355003_MCULE_6991027442	COc1cc(-c2c3oc4c(O)c(O)ccc4c3nc3c2c(O)nn3C2CCCCCC2)cc(O)c1O	148	104	112	142	88	71	120	91	728	121
ZINC000012887302_ZINC12887302_12887302_CSC027353113_MCULE_50673	CC(C)NS(=O)(=O)c1ccc(Sc2nc3ncccn3n2)c([N+](=O)[O-])c1	166	43	85	88	163	127	76	146	728	122
MolPort_027_849_851_79474741_LN00443661_MCULE_9165797667_ZINC00	Cc1c(O)ccc2c1oc1c(-c3ccc(O)cc3)c3c(O)nn(C(C)C)c3nc12	140	165	108	133	129	61	127	7	730	123
MolPort_027_850_918_LN00381936_MCULE_3589679111	COc1cc(-c2c3oc4c(O)c(O)ccc4c3nc3c2c(O)nn3C(C)C)ccc1O	62	163	157	76	50	123	92	71	732	124
MolPort_027_846_004_79491602_LN00417057_MCULE_1402521629_ZINC00	Cc1c(O)ccc2c1oc1c(-c3ccc(O)c(O)c3)c3c(O)nn(C4CCCCCCC4)c3nc12	110	82	75	158	150	63	158	49	735	125
ZINC000007254884_ZINC07254884_7254884_CSC027040769_MCULE_611292	Cc1cc(=O)n2nc(COC(=O)c3ccc(O)cc3O)sc2n1	127	85	84	149	117	126	38	136	735	126
MolPort_027_847_595_LN00357663_MCULE_8171156559	Oc1ccc(-c2c3oc4cc(O)ccc4c3nc3c2c(O)nn3C2CCCCCCC2)cc1	80	164	167	34	98	60	146	68	737	127
MolPort_027_848_982_LN00360402_MCULE_7964457947	CC(C)n1nc(O)c2c(-c3ccc(O)cc3)c3oc4cc(O)ccc4c3nc21	86	152	133	86	110	58	91	111	741	128
MolPort_004_983_433_102393137_MCULE_6752657500_PubChem_45161260	O=C(Nc1ccc2c(c1)COC2)c1cc(NCc2ccc3nsnc3c2)cc(S(=O)(=O)N2CCCC2)c1	114	122	69	107	160	106	84	95	743	129
CSC026405963_MCULE_9758453392_MolPort_009_508_200_PubChem_26451	CNS(=O)(=O)c1ccc(Oc2ccc3c4c(c(=O)oc3c2)CCC4)c([N+](=O)[O-])c1	142	127	9	119	78	136	155	119	743	130
CHEMBL22626	Nc1nc(O)c2cc(CN(CC(=O)O)c3ccc(C(=O)N[C@H](CCC(=O)O)C(=O)O)cc3)ccc2n1	78	8	46	167	142	167	48	166	744	131
ZINC000031424866_31424866_PubChem_135659020	Cn1c(Nc2nc3c(=O)[nH]c(N)nc3n2[C@H]2C[C@H](O)[C@@H](CO)O2)nc2ncc(-c3ccccc3)cc21	96	84	61	120	127	164	101	87	744	132
CSC026655324_MCULE_7583989346_MolPort_028_780_275_PubChem_75435	CN(C)CCN(Cc1cccc(O)c1)C(=O)c1ccc2[nH]ncc2c1	69	31	111	141	58	114	133	158	746	133
MolPort_027_846_869_LN00358147_MCULE_2174463897	COc1cc(-c2c3oc4cc(O)ccc4c3nc3c2c(O)nn3C(C)C)ccc1O	152	155	134	87	54	137	113	76	756	134
CSC074164921	Cn1c(=O)c2nc(CN3CCOc4cc(O)ccc4C3)[nH]c2n(C)c1=O	129	98	71	124	76	92	166	129	756	135
MolPort_027_848_466_LN00379233_MCULE_3765033167	COc1cc(-c2c3oc4c(O)c(O)ccc4c3nc3c2c(O)nn3C2CCCCC2)cc(OC)c1O	145	87	83	146	97	156	142	60	771	136
MolPort_027_847_153_LN00392411_MCULE_4261675351	COc1cc(-c2c3oc4c(O)c(O)ccc4c3nc3c2c(O)nn3C2CCCCCCC2)ccc1O	77	113	159	134	139	72	135	20	772	137
CHEMBL1813934_PubChem_53484142	COc1cc(-c2c3n(c(=O)c4c2c2cc(OC)c(O)cc2n4C)COc2cc(O)c(OC)cc2-3)ccc1O	97	2	130	144	168	95	104	131	774	138
CHEMBL569856_PubChem_45487196	CCCc1cc(=O)oc2c3c(c4c(c12)OC(C)(C)C=C4)O[C@@H](CNS(=O)(=O)c1ccc(NC(C)=O)cc1)CC3=O	139	28	120	125	159	64	134	149	779	139
MolPort_027_848_443_79487602_LN00443578_MCULE_6963025723_ZINC00	COc1cc(-c2c3oc4cc(O)ccc4c3nc3c2c(O)nn3C2CCCCCC2)cc(O)c1O	155	144	141	111	137	57	97	110	797	140
MolPort_027_850_833_79494688_LN00439258_MCULE_9200540325_ZINC00	COc1cc(-c2c3oc4c(C)c(O)ccc4c3nc3c2c(O)nn3C2CCCCCC2)ccc1O	147	108	101	165	165	83	159	17	798	141
MolPort_027_846_056_79486558_LN00442078_MCULE_1364916606_ZINC00	COc1cc(-c2c3oc4c(C)c(O)ccc4c3nc3c2c(O)nn3C(C)C)ccc1O	120	161	137	105	73	94	128	106	804	142
MolPort_038_429_438	COc1ccc2nc(O)c([C@H](CC(=O)N3CCOCC3)c3c(O)c(O)c(O)c4c(=O)cc(-c5ccccc5)oc34)cc2c1	99	128	168	71	115	107	55	161	805	143
ZHLGAJOSRBULIO_UHFFFAOYSA_N	Cn1nc2c(c1CSc1nc3c(cnn3CCOC(=O)c3cc4c(OC(F)(F)F)cccc4[nH]3)c(=O)[nH]1)CCC2	92	147	118	147	82	149	44	121	808	144
CHEMBL361505_PubChem_44396596	COc1cccc2c(C[C@@H](C)NC[C@H](O)c3cccc(NS(=O)(=O)c4cccs4)c3)c[nH]c12	123	29	74	106	158	134	150	157	808	145
CSC067875832	Cc1cc(CN2CCOc3cc(O)ccc3C2)cc2cccnc12	55	139	25	78	143	148	154	128	815	146
ZINC001506396855_1506396855	CN(Cc1ccc2nsnc2c1)C(=O)c1cnc(O)nc1O	25	112	62	130	100	124	140	148	816	147
1857731585_MCULE_5017057984_MCULE_8128799199_MolPort_047_601_12	CNC(=O)Cc1nc(Cc2ccc3nc(C)[nH]c3c2)n(-c2ccc3nncn3n2)n1	121	34	100	164	122	160	151	93	824	148
CHEMBL227227_PubChem_44424928	O=c1c2cc3cccc(O)c3cc2oc2cc(O)cc(O)c12	43	110	45	154	101	110	143	165	828	149
CHEMBL3360782	C[C@@H](c1ccc2nccn2c1)n1nnc2nc(O)c(-c3cnn(C)c3)nc21	100	159	105	109	44	161	96	162	836	150
CHEMBL4067502_145070105	Cc1n[nH]c2cc(OCCNC[C@H](O)c3cccc(NS(=O)(=O)C4CCC4)c3)ccc12	112	75	150	161	147	115	35	154	837	151
MolPort_027_849_428_79494983_LN00413899_MCULE_6751605579_ZINC00	COc1cc(-c2c3oc4c(C)c(O)ccc4c3nc3c2c(O)nn3C(C)C)cc(OC)c1O	109	150	166	102	72	133	109	114	846	152
v1857678637	Cc1nc2ccc(Cc3nc([C@@H]4CCOC4)nn3-c3ccc4nncn4n3)cc2[nH]1	149	73	78	159	124	165	126	122	847	153
MolPort_027_850_848_79492013_LN00431497_MCULE_2743156419_ZINC00	COc1cc(-c2c3oc4c(C)c(O)ccc4c3nc3c2c(O)nn3C2CCCCCC2)cc(O)c1O	119	154	140	166	136	26	165	65	852	154
MolPort_047_378_751_MCULE_2109403586	Cc1nc2ccc(Cc3nc([C@H]4CCOC4)nn3-c3ccc4nncn4n3)cc2[nH]1	165	46	80	163	133	163	141	127	853	155
MolPort_035_683_234_MCULE_1140147237_PubChem_197348_PubChem_981	CCCCCc1cc(O)c2c(ccc3c(O)c4c(cc32)C(C)(C)c2cc(O)cc(O)c2C4=O)c1	160	149	113	138	152	52	108	152	864	156
MolPort_027_848_000_LN00360390_MCULE_9553362301	COc1cc(-c2c3oc4cc(O)ccc4c3nc3c2c(O)nn3C2CCCCCCC2)ccc1O	131	125	149	103	157	99	129	104	866	157
ZINC000257288510_257288510	Cc1cc(O)nc([C@@H]2CN(Cc3ccc4ncccc4c3)CCO2)n1	150	91	52	148	166	151	119	159	886	158
ZINC000095352394_95352394_PubChem_97186736	CN(Cc1ccc2nsnc2c1)[C@H](C(=O)O)c1ccc(O)cc1	56	12	107	155	146	157	160	156	893	159
ZINC000408721161_408721161_PubChem_125729039	COc1c(O)ccc(/C=c2\sc3nc4c(C)cc(C)cc4n3c2=O)c1[N+](=O)[O-]	157	132	121	121	87	154	163	134	912	160
CSC094816519	Cc1ccc2cc(CN3CCOc4cc(O)ccc4C3)ccc2n1	118	116	65	151	164	138	164	142	940	161
ZINC000408721498_408721498_PubChem_125729375	COc1c(O)ccc(/C=c2\sc3nc4cc(C)c(C)cc4n3c2=O)c1[N+](=O)[O-]	163	141	88	140	149	166	167	98	949	162
ZINC000257248839_257248839_PubChem_124969029	CCc1nnc(Nc2cccc([C@@H]3CN(Cc4ccc5ncccc5c4)CCO3)n2)s1	164	158	59	131	161	158	156	133	956	163
CSC094816354	COc1ccc2oc(CN3CCOc4cc(O)ccc4C3)cc2c1	116	135	73	157	162	155	147	144	973	164
DYBHEHJHEHRXGL_UHFFFAOYSA_N	C[C@@H](NS(=O)(=O)c1ccc(F)c(Cl)c1)C(=O)OCCN1CCN(Cc2ccc3nsnc3c2)CC1	124	133	126	168	53	162	168	167	977	165
CSC064974124	CC(C)n1ncc2cc(CN3CCOc4cc(O)ccc4C3)cnc21	159	157	72	160	167	159	139	151	1005	166
JMZWCXHAPXBJBT_UHFFFAOYSA_N	COc1ccc2sc(N(CCN3CCOCC3)C(=O)c3ccc(S(=O)(=O)NC(C)C)cc3)nc2c1	168	115	155	156	153	168	125	147	1019	167
CSC093431683	COc1ccc2nc(CN3CCOc4cc(O)ccc4C3)[nH]c2n1	162	143	153	153	155	150	157	112	1023	168

## Sheet: Autodock Vina
Orignal name	SMILES	Ranking	7VLP	7TE0	7RFS	7T43	7DPU	7DDC	6WNP	5RHE	TOTAL	Max-Min difference	Original order		Min	MAX
DYBHEHJHEHRXGL_UHFFFAOYSA_N	O=c1[nH]c2ccc(Nc3nc4nonc4nc3N/N=C/c3cc4c(cc3[N+](=O)[O-])OCO4)cc2[nH]1	1	1	3	1	1	2	1	8	1	18	7	36		1	8
KIUUTBNNBSWMQO_UHFFFAOYSA_N	O=C1C[C@H](c2ccc3ncccc3c2)c2c(cc(O)c3c(=O)cc(-c4ccc(O)c(O)c4)oc23)O1	2	8	11	5	2	29	11	14	23	103	27	157		2	29
BZKZRXRWJDDZQK_UHFFFAOYSA_N	Nc1nnc2nc(C(C(=O)c3cccc(O)c3)c3nc4nnc(N)n4nc3O)c(O)nn12	3	6	39	2	17	8	12	47	3	134	45	162		2	47
WRRXWWJMJWBMJG_UHFFFAOYSA_N	Oc1ccc2c(c1)oc1c(-c3ccc(O)c(O)c3)c3c(O)nn(C4CCCCC4)c3nc12	4	3	1	4	9	63	21	18	33	152	62	104		1	63
ZHLGAJOSRBULIO_UHFFFAOYSA_N	Oc1ccc2c(c1)oc1c(-c3ccc(O)c(O)c3)c3c(O)nn(C4CCCCCCC4)c3nc12	5	45	33	21	41	7	4	3	15	169	42	49		3	45
JMZWCXHAPXBJBT_UHFFFAOYSA_N	O=C(Nc1ccc2c(c1)COC2)c1cc(NCc2ccc3nsnc3c2)cc(S(=O)(=O)N2CCCC2)c1	6	10	36	6	13	25	9	51	22	172	45	65		6	51
LTLLLLINRDSRKU_UHFFFAOYSA_N	C[C@@H](Nc1ccc(C(=O)Nc2ccc3ccccc3c2)cc1[N+](=O)[O-])c1ccc2[nH]c(=O)[nH]c2c1	7	5	71	32	5	36	6	13	8	176	66	153		5	71
CHEMBL3360782	Cc1nc2ccc(Cc3nc([C@H]4CCOC4)nn3-c3ccc4nncn4n3)cc2[nH]1	8	16	54	27	32	9	17	19	5	179	49	31		5	54
CHEMBL1546837_2638862_CSC026405148_MCULE_6403282108_MolPort_004	COc1cc(-c2c3oc4cc(O)ccc4c3nc3c2c(O)nn3C2CCCC2)cc(O)c1O	9	30	34	12	12	32	26	5	32	183	29	58		5	34
CHEMBL186247_PubChem_44396729	Oc1ccc2c(c1)oc1c(-c3ccc(O)c(O)c3)c3c(O)nn(C4CCCC4)c3nc12	10	2	31	3	3	41	63	25	37	205	61	30		2	63
CHEMBL22626	Oc1ccc2c(c1)oc1c(-c3ccc(O)c(O)c3)c3c(O)nn(C4CCCCCC4)c3nc12	11	4	4	24	28	34	59	16	52	221	55	99		4	59
CHEMBL227227_PubChem_44424928	N=C(NNC(N)=O)c1cnc2nnn(Cc3ccc4ncccc4c3)c2n1	12	26	46	20	7	5	31	76	13	224	71	21		5	76
CHEMBL1459831_2626983_CSC026412286_MCULE_5587263440_MolPort_004	Cc1nc2ccc(Cc3nc([C@@H]4CCOC4)nn3-c3ccc4nncn4n3)cc2[nH]1	13	40	22	8	48	12	3	89	7	229	86	141		3	89
CHEMBL569856_PubChem_45487196	COc1cc(-c2c3oc4cc(O)ccc4c3nc3c2c(O)nn3C2CCCCCCC2)cc(O)c1O	14	53	7	38	8	90	23	1	18	238	89	26		1	90
CHEMBL40043_PubChem_10030345_PubChem_10030346	COc1cc(-c2c3oc4cc(O)ccc4c3nc3c2c(O)nn3C2CCCCC2)cc(O)c1O	15	27	18	39	76	50	24	7	30	271	69	28		7	76
CHEMBL1590159_3427286_CSC026502649_MCULE_9578118093_MolPort_004	Oc1ccc(-c2c3oc4c(O)c(O)ccc4c3nc3c2c(O)nn3C2CCCCCCC2)cc1O	16	14	21	16	43	11	69	31	74	279	63	98		11	74
CHEMBL1813934_PubChem_53484142	CNC(=O)Cc1nc(Cc2ccc3nc(C)[nH]c3c2)n(-c2ccc3nncn3n2)n1	17	51	60	25	11	3	13	111	6	280	108	145		3	111
CHEMBL3966786_PubChem_87055970	COc1cc(-c2c3oc4cc(O)ccc4c3nc3c2c(O)nn3C2CCCCCC2)cc(O)c1O	18	95	12	29	51	60	7	4	26	284	91	55		4	95
CHEMBL4095481_PubChem_137654545	CC(=O)Nc1ccc(S(=O)(=O)Nc2ccc3nnc(-c4cccc(Br)c4)n3n2)cc1	19	7	35	13	35	10	78	69	49	296	71	60		7	78
CHEMBL4634073	Cc1c(O)ccc2c1oc1c(-c3ccc(O)c(O)c3)c3c(O)nn(C4CCCCCCC4)c3nc12	20	58	17	7	44	16	42	17	106	307	99	103		7	106
CHEMBL3674540	Oc1ccc(-c2c3oc4cc(O)ccc4c3nc3c2c(O)nn3C2CCCC2)cc1	21	12	24	11	21	95	55	35	68	321	84	52		11	95
CHEMBL3701572_PubChem_66959691	Oc1ccc(-c2c3oc4c(O)c(O)ccc4c3nc3c2c(O)nn3C2CCCCC2)cc1O	22	21	25	36	59	43	90	27	21	322	69	62		21	90
CHEMBL4067502_145070105	Oc1ccc(-c2c3oc4cc(O)ccc4c3nc3c2c(O)nn3C2CCCCCC2)cc1	23	18	6	43	34	58	105	26	39	329	99	51		6	105
CHEMBL361505_PubChem_44396596	COc1ccc2cc(S(=O)(=O)NN(Cc3cccc(C(=N)N)c3)C(=O)N3CCC(C)CC3)ccc2c1	24	71	107	19	26	4	62	39	2	330	105	15		2	107
CHEMBL361505_PubChem_44396596	COc1ccc2[nH]c(=O)c([C@H](CC(=O)N3CCOCC3)c3c(O)c(O)c(O)c4c(=O)cc(-c5ccccc5)oc34)cc2c1	25	86	42	14	15	45	34	45	51	332	72	77		14	86
MolPort_027_846_308_LN00358513_MCULE_5739126510	COc1cc(-c2c3oc4cc(O)ccc4c3nc3c2c(O)nn3C2CCCC2)ccc1O	26	28	19	41	33	57	76	20	67	341	57	40		19	76
MolPort_027_848_552_79474233_LN00443035_MCULE_5926196148_ZINC00	Oc1ccc(-c2c3oc4c(O)c(O)ccc4c3nc3c2c(O)nn3C2CCCCCC2)cc1O	27	13	9	23	23	77	68	24	105	342	96	89		9	105
MolPort_027_845_959_95473599_LN00435548_MCULE_8093715266_ZINC00	Cc1cc(C)cc(N(C(=O)CN(C)S(=O)(=O)c2ccc3nc4n(c(=O)c3c2)CCC4)c2ncccc2S(N)(=O)=O)c1	28	70	5	18	30	118	46	48	12	347	113	4		5	118
MolPort_035_683_234_MCULE_1140147237_PubChem_197348_PubChem_981	Cc1c(O)ccc2c1oc1c(-c3ccc(O)c(O)c3)c3c(O)nn(C4CCCCCC4)c3nc12	29	61	2	9	94	15	48	60	58	347	92	32		2	94
MolPort_027_850_876_95473725_LN00411316_MCULE_3885327224_ZINC00	Oc1ccc(-c2c3oc4c(O)c(O)ccc4c3nc3c2c(O)nn3C2CCCCCCC2)cc1Cl	30	9	41	35	138	42	33	22	31	351	129	44		9	138
MolPort_047_378_751_MCULE_2109403586	COc1cc(-c2c3oc4cc(O)ccc4c3nc3c2c(O)nn3C2CCCCCCC2)ccc1O	31	47	14	77	120	24	8	6	60	356	114	61		6	120
MolPort_027_847_211_79497947_LN00418261_MCULE_4453543092_ZINC00	Oc1ccc(-c2c3oc4c(O)c(O)ccc4c3nc3c2c(O)nn3C2CCCCCC2)cc1Cl	32	24	50	48	52	27	10	56	91	358	81	93		10	91
MolPort_027_847_192_95478830_LN00428462_MCULE_7304207457_ZINC00	COc1cc(-c2c3oc4c(O)c(O)ccc4c3nc3c2c(O)nn3C2CCCC2)cc(O)c1O	33	29	47	64	27	109	25	41	20	362	89	46		20	109
MolPort_028_855_892_LN00388426_MCULE_1895166609_PubChem_7182625	Oc1ccc(-c2c3oc4cc(O)ccc4c3nc3c2c(O)nn3C2CCCCCCC2)cc1	34	55	32	34	147	22	18	21	59	388	129	43		18	147
MolPort_027_851_096_LN00359912_MCULE_1619659437	CCCc1cc(=O)oc2c3c(c4c(c12)OC(C)(C)C=C4)O[C@@H](CNS(=O)(=O)c1ccc(NC(C)=O)cc1)CC3=O	35	60	106	10	31	39	5	105	36	392	101	14		5	106
MolPort_001_836_737_15163181_ChemDiv_8008_1941_MCULE_1985908005	Oc1ccc(-c2c3oc4c(O)c(O)ccc4c3nc3c2c(O)nn3C2CCCCCCC2)cc1	36	49	27	30	69	61	65	30	61	392	42	71		27	69
MolPort_027_849_351_LN00358149_MCULE_4194566257	Cc1c(O)ccc2c1oc1c(-c3ccc(O)c(O)c3)c3c(O)nn(C4CCCCC4)c3nc12	37	44	23	28	20	31	121	62	79	408	101	39		20	121
MolPort_004_983_260_14539321_MCULE_1797203904_PubChem_26143168_	Cc1c2c(c(O)c3c(O)cccc13)C(=O)O[C@@H]2c1cc(O)c(C(N)=O)c(O)c1O	38	34	45	73	6	21	101	74	55	409	95	166		6	101
MolPort_027_845_957_79473785_LN00404095_MCULE_3292618291_ZINC00	Oc1ccc(-c2c3oc4c(O)c(O)ccc4c3nc3c2c(O)nn3C2CCCC2)cc1O	39	20	56	45	22	59	56	50	103	411	83	54		20	103
MolPort_027_851_073_95477114_LN00400360_MCULE_1116248209_ZINC00	COc1cc(-c2c3oc4c(C)c(O)ccc4c3nc3c2c(O)nn3C2CCCCCC2)cc(O)c1O	40	68	29	82	63	52	70	37	11	412	71	105		11	82
MolPort_028_730_901_MCULE_3067989559_PubChem_72881160	COc1cc(-c2c3oc4c(O)c(O)ccc4c3nc3c2c(O)nn3C2CCCCCC2)cc(O)c1O	41	75	26	87	14	26	79	28	81	416	73	66		14	87
MolPort_027_846_215_LN00385477_MCULE_1638103881	COc1ccc2nc(O)c([C@H](CC(=O)N3CCOCC3)c3c(O)c(O)c(O)c4c(=O)cc(-c5ccccc5)oc34)cc2c1	42	65	28	15	16	75	93	53	71	416	78	80		15	93
MolPort_027_847_595_LN00357663_MCULE_8171156559	O=C1C[C@@H](c2cccc3nccnc23)c2c(cc(O)c3c(=O)c(O)c(-c4ccc(O)c(O)c4)oc23)O1	43	25	88	33	4	136	15	114	4	419	132	154		4	136
MolPort_027_847_003_95474224_LN00446177_MCULE_7450457529_ZINC00	Cc1c(O)ccc2c1oc1c(-c3ccc(O)cc3)c3c(O)nn(C4CCCCCCC4)c3nc12	44	19	55	44	119	51	49	43	48	428	100	53		19	119
MolPort_027_846_763_95472772_LN00400568_MCULE_7698461299_ZINC00	COc1cc(-c2c3oc4cc(O)ccc4c3nc3c2c(O)nn3C2CCCCCC2)ccc1O	45	89	8	90	107	46	58	12	27	437	99	84		8	107
MolPort_027_846_826_LN00388890_MCULE_4435702086	CNS(=O)(=O)c1cc(NCc2ccc3nsnc3c2)cc(C(=O)Nc2ccc(OC)cc2)c1	46	63	94	54	19	73	64	67	10	444	84	38		10	94
MolPort_027_846_869_LN00358147_MCULE_2174463897	COc1cc(-c2c3oc4cc(O)ccc4c3nc3c2c(O)nn3C2CCCCC2)ccc1O	47	54	40	63	95	56	88	15	38	449	80	37		15	95
MolPort_027_846_321_95472334_LN00443861_MCULE_6707902512_ZINC00	COc1cc(-c2c3oc4cc(O)ccc4c3nc3c2c(O)nn3C2CCCC2)cc(OC)c1O	48	113	15	78	36	44	38	10	126	460	116	73		10	126
MolPort_027_850_229_LN00359917_MCULE_3965688146	O=C1C[C@@H](c2cccc3cccnc23)c2c(cc(O)c3c(=O)c(O)c(-c4ccc(O)c(O)c4)oc23)O1	49	59	52	17	133	35	22	103	43	464	116	150		17	133
MolPort_035_371_405_MCULE_8566154777_PubChem_77082012	Oc1ccc(-c2c3oc4c(O)c(O)ccc4c3nc3c2c(O)nn3C2CCCC2)cc1Cl	50	56	73	52	58	93	54	63	19	468	74	45		19	93
MolPort_027_847_205_LN00384862_MCULE_4186751586	COc1cc(-c2c3oc4c(O)c(O)ccc4c3nc3c2c(O)nn3C2CCCCC2)cc(O)c1O	51	23	44	111	42	87	19	36	116	478	97	90		19	116
MolPort_027_848_995_95479925_LN00446091_MCULE_3904099135_ZINC00	CCc1nnc(Nc2cccc([C@@H]3CN(Cc4ccc5ncccc5c4)CCO3)n2)s1	53	52	103	60	55	88	45	82	16	501	87	146		16	103
MolPort_027_848_607_79501467_LN00451568_MCULE_9133362928_ZINC00	COc1cc(-c2c3oc4c(O)c(O)ccc4c3nc3c2c(O)nn3C2CCCCCCC2)ccc1O	54	66	48	110	106	76	2	23	72	503	108	81		2	110
MolPort_027_849_342_LN00355438_MCULE_2484213566	COc1cccc(-c2cc(C(=O)OCc3c(-c4ccccc4)nn4ccn(CC(=O)Nc5ccc(NC(C)=O)cc5)c(=O)c34)[nH]n2)c1	55	36	62	61	39	130	28	118	35	509	102	3		28	130
MolPort_027_848_443_79487602_LN00443578_MCULE_6963025723_ZINC00	COc1cc(-c2c3oc4cc(O)ccc4c3nc3c2c(O)nn3C2CCCCC2)cc(OC)c1O	56	87	20	88	139	33	27	11	104	509	128	78		11	139
MolPort_027_850_096_LN00386411_MCULE_7246154214	COc1cc(-c2c3oc4c(C)c(O)ccc4c3nc3c2c(O)nn3C2CCCCCC2)ccc1O	57	39	30	121	54	80	35	58	92	509	91	106		30	121
MolPort_027_848_982_LN00360402_MCULE_7964457947	COc1ccc2[nH]c(=O)c([C@H](CC(=O)N3CCOCC3)c3c(O)cc(O)c4c(=O)cc(-c5ccccc5)oc34)cc2c1	58	31	43	89	82	62	50	71	83	511	58	83		31	89
MolPort_027_849_418_95480636_LN00407293_MCULE_8150253799_ZINC00	COc1ccc2nc(O)c([C@H](CC(=O)N3CCOCC3)c3c(O)cc(O)c4c(=O)cc(-c5ccccc5)oc34)cc2c1	59	67	37	31	38	99	82	79	85	518	68	94		31	99
MolPort_030_000_085	CC(C)n1nc(O)c2c(-c3ccc(O)c(O)c3)c3oc4cc(O)ccc4c3nc21	60	43	81	26	40	91	87	40	112	520	86	27		26	112
MolPort_010_657_650_ChemDiv_L384_0156_MCULE_8192447854_PubChem_	O=C(O)c1cc(O)nc2ccc(Cc3ccc4[nH]c(=O)cc(C(=O)O)c4c3)cc12	61	108	87	92	88	1	14	113	17	520	112	152		1	113
MolPort_027_848_000_LN00360390_MCULE_9553362301	Cn1c(Nc2nc3c(=O)[nH]c(N)nc3n2[C@H]2C[C@H](O)[C@@H](CO)O2)nc2ncc(-c3ccccc3)cc21	62	41	93	84	113	6	16	90	87	530	107	163		6	113
MolPort_027_846_057_LN00396511_MCULE_1371682736	Oc1ccc(-c2c3oc4c(O)c(O)ccc4c3nc3c2c(O)nn3C2CCCC2)cc1	63	74	58	67	68	96	92	44	40	539	56	64		40	96
MolPort_029_885_992_LN00387426_MCULE_5861207392_PubChem_7535663	CC(C)n1nc(O)c2c(-c3ccc(O)c(Cl)c3)c3oc4cc(O)ccc4c3nc21	64	62	72	40	66	72	74	61	101	548	61	33		40	101
MolPort_027_850_022_95472791_LN00446968_MCULE_2464072404_ZINC00	COc1cc(-c2c3oc4cc(O)ccc4c3nc3c2c(O)nn3C(C)C)cc(O)c1O	65	48	59	37	60	97	106	29	114	550	85	67		29	114
MolPort_004_983_433_102393137_MCULE_6752657500_PubChem_45161260	Oc1ccc(-c2c3oc4c(O)c(O)ccc4c3nc3c2c(O)nn3C2CCCCC2)cc1Cl	66	17	74	42	77	94	104	64	80	552	87	48		17	104
MolPort_027_847_109_LN00355003_MCULE_6991027442	CNS(=O)(=O)c1ccc(Oc2ccc3c4c(c(=O)oc3c2)CCC4)c([N+](=O)[O-])c1	67	106	110	91	10	82	51	33	75	558	100	119		10	110
MolPort_027_847_607_79495025_LN00438796_MCULE_2892365249_ZINC00	Cn1nc2c(c1CSc1nc3c(cnn3CCOC(=O)c3cc4c(OC(F)(F)F)cccc4[nH]3)c(=O)[nH]1)CCC2	68	110	63	74	74	38	29	152	24	564	128	5		24	152
MolPort_027_848_207_LN00378113_MCULE_2677467217	COc1cc(-c2c3oc4cc(O)ccc4c3nc3c2c(O)nn3C2CCCCCC2)cc(OC)c1O	69	76	10	96	149	74	66	9	90	570	140	72		9	149
MolPort_027_849_428_79494983_LN00413899_MCULE_6751605579_ZINC00	NC(=O)c1cc(NC(=O)Cc2ccc3[nH]ncc3c2)cc(C(N)=O)c1	70	119	101	71	47	19	97	81	42	577	100	128		19	119
MolPort_027_849_851_79474741_LN00443661_MCULE_9165797667_ZINC00	COc1cc(-c2c3oc4c(O)c(O)ccc4c3nc3c2c(O)nn3C2CCCC2)ccc1O	71	50	68	109	80	98	39	52	82	578	70	75		39	109
MolPort_027_848_309_LN00360463_MCULE_8497390378	COc1cc(-c2c3oc4c(O)c(O)ccc4c3nc3c2c(O)nn3C2CCCCC2)ccc1O	72	32	49	58	121	125	20	55	128	588	108	91		20	128
MolPort_027_848_675_LN00357200_MCULE_8615399252	Cc1n[nH]c(=O)c2c(NC(=O)CN3CCOc4cc(O)ccc4C3)oc(C)c12	73	97	80	70	29	64	44	109	95	588	80	120		29	109
MolPort_027_851_024_95473654_LN00446530_MCULE_6617913270_ZINC00	Oc1ccc(-c2c3oc4c(O)c(O)ccc4c3nc3c2c(O)nn3C2CCCCCC2)cc1	74	69	38	59	141	101	95	32	63	598	109	109		32	141
MolPort_027_850_782_79494122_LN00398684_MCULE_1350940900_ZINC00	C[C@@H](c1ccc2nccn2c1)n1nnc2nc(O)c(-c3cnn(C)c3)nc21	75	15	64	51	75	89	119	141	45	599	126	8		15	141
MolPort_027_850_737_95477286_LN00449173_MCULE_1391595193_ZINC00	COC(=O)C[C@@H](c1ccc2ncccc2c1)c1c(O)cc(O)c2c(=O)c(O)c(-c3ccc(O)c(O)c3)oc12	76	11	86	49	132	115	116	38	54	601	121	140		11	132
MolPort_029_998_994	COc1cc(-c2c3oc4c(O)c(O)ccc4c3nc3c2c(O)nn3C2CCCCCC2)ccc1O	77	102	13	119	57	85	77	49	102	604	106	42		13	119
MolPort_035_701_959_LN00394494_MCULE_6421862566_PubChem_9163859	Cc1cc(=O)oc2cc(Oc3ccc(C(N)=O)cc3[N+](=O)[O-])ccc12	78	100	114	95	18	49	120	84	25	605	102	13		18	120
MolPort_027_847_593_LN00360462_MCULE_5881605859	COC(=O)C[C@@H](c1cc2cc(OC)ccc2[nH]c1=O)c1c(O)c(O)c(O)c2c(=O)cc(-c3ccccc3)oc12	79	73	75	22	79	110	91	107	50	607	88	63		22	110
MolPort_029_886_508_LN00397620_MCULE_3302707899_PubChem_7549249	NC(=O)c1n[nH]c2ccc(NC(=O)Cc3ccc4[nH]ncc4c3)cc12	80	107	92	115	25	28	71	96	76	610	90	129		25	115
MolPort_038_429_438	Cc1[nH]c2ccnn2c(=O)c1CC(=O)Nc1ccc2[nH]nc(C(N)=O)c2c1	81	98	91	100	45	17	84	88	96	619	83	123		17	100
MolPort_027_847_153_LN00392411_MCULE_4261675351	Cc1cc(C(F)(F)F)n2nc(C(=O)NC[C@@H](O)c3cccc(O)c3)cc2n1	82	123	108	107	78	23	37	126	47	649	103	50		23	126
MolPort_027_850_918_LN00381936_MCULE_3589679111	Oc1ccc(-c2c3oc4c(O)c(O)ccc4c3nc3c2c(O)nn3C2CCCCC2)cc1	83	22	16	57	140	111	125	54	127	652	124	87		16	140
MolPort_028_855_762_LN00379750_MCULE_3574014294_PubChem_7182638	N/C(=N\O)c1ccc(OCc2cc(=O)n3cc(Cl)ccc3n2)c([N+](=O)[O-])c1	84	126	97	93	50	30	60	131	78	665	101	2		30	131
MolPort_027_850_817_LN00353545_MCULE_6778427129	COc1ccc2nc(O)c([C@@H]3CC(=O)Oc4c(C(C)=O)c(O)c5c(C)cc(=O)oc5c43)cc2c1	85	103	85	112	99	100	40	94	41	674	72	100		40	112
MolPort_027_850_861_79501982_LN00428468_MCULE_8119420380_ZINC00	COC(=O)C[C@@H](c1cc2cc(OC)ccc2nc1O)c1c(O)c(O)c(O)c2c(=O)cc(-c3ccccc3)oc12	86	57	66	66	67	122	122	106	69	675	65	59		57	122
MolPort_027_846_056_79486558_LN00442078_MCULE_1364916606_ZINC00	Nc1nc(O)c2cc(CN(CC(=O)O)c3ccc(C(=O)N[C@H](CCC(=O)O)C(=O)O)cc3)ccc2n1	87	111	104	76	116	48	53	104	66	678	68	11		48	116
MolPort_027_848_668_LN00383360_MCULE_6332248870	Cn1c(=O)c2nc(CN3CCOc4cc(O)ccc4C3)[nH]c2n(C)c1=O	88	125	130	129	24	65	142	46	29	690	118	125		24	142
MolPort_027_849_774_LN00381943_MCULE_1560229983	COc1cc(-c2c3oc4cc(O)ccc4c3nc3c2c(O)nn3C(C)C)ccc1O	89	83	82	65	105	121	89	42	113	700	79	47		42	121
MolPort_027_851_047_LN00387385_MCULE_7782743193	NC(=O)c1n[nH]c2ccc(NC(=O)Cc3ccc4cn[nH]c4c3)cc12	90	90	121	122	46	18	113	95	97	702	104	127		18	122
MolPort_027_847_169_LN00379469_MCULE_2318630589	O=C(c1ccc(O)cc1O)n1cc2c(=O)oc3ccccc3c2n1	91	94	116	85	65	70	102	120	57	709	63	19		57	120
MolPort_027_849_939_LN00355419_MCULE_2648726747	COC(=O)C[C@H](c1ccc2ncccc2c1)c1c(O)cc(O)c2c(=O)c(O)c(-c3ccc(O)c(O)c3)oc12	92	77	95	80	129	124	57	78	70	710	72	79		57	129
MolPort_001_550_285_917403_CSC046858174_ChemDiv_4606_1779_LN010	CC(C)n1nc(O)c2c(-c3ccc(O)cc3)c3oc4cc(O)ccc4c3nc21	93	46	57	47	96	140	133	68	125	712	94	57		46	140
MolPort_027_850_231_95475331_LN00440780_MCULE_1521654668_ZINC00	CC(C)n1nc(O)c2c(-c3ccc(O)c(O)c3)c3oc4c(O)c(O)ccc4c3nc21	94	37	69	53	62	159	110	80	149	719	122	96		37	159
MolPort_030_001_053	Cc1cc2nc(C)c(CCOc3ccc(/C(N)=N/O)cc3[N+](=O)[O-])c(Cl)n2n1	95	99	98	94	115	55	61	133	65	720	78	7		55	133
MolPort_027_851_045_LN00384970_MCULE_7543277255	COc1cc(-c2c3oc4c(O)c(O)ccc4c3nc3c2c(O)nn3C(C)C)cc(O)c1O	96	78	78	68	83	151	126	65	84	733	86	88		65	151
MolPort_027_851_090_LN00386488_MCULE_5273230109	CNC(=O)c1c(-c2ccc(F)cc2)oc2cc(N(C)S(C)(=O)=O)c(-c3cnc4c(c3)C(=O)N[C@H](c3cccs3)N4)cc12	97	42	115	152	163	148	30	75	9	734	154	18		9	163
MolPort_027_849_318_79482021_LN00436002_MCULE_5909143815_ZINC00	Cc1c(O)ccc2c1oc1c(-c3ccc(O)c(O)c3)c3c(O)nn(C(C)C)c3nc12	98	85	67	56	97	123	67	93	147	735	91	74		56	147
MolPort_027_846_084_LN00379225_MCULE_4364348594	CC(C)n1nc(O)c2c(-c3ccc(O)c(Cl)c3)c3oc4c(O)c(O)ccc4c3nc21	99	38	90	69	53	142	127	72	150	741	112	101		38	150
MolPort_027_848_634_79497668_LN00451557_MCULE_3578220018_ZINC00	COc1cc(-c2c3oc4c(C)c(O)ccc4c3nc3c2c(O)nn3C(C)C)cc(O)c1O	100	116	51	120	98	126	83	87	73	754	75	97		51	126
MolPort_038_428_636	COc1ccccc1-n1c(NC(=O)Cc2c(C)nc(O)nc2O)nc2ccccc21	101	109	133	72	91	47	118	73	121	764	86	164		47	133
MolPort_027_851_086_95479031_LN00403205_MCULE_9923725731_ZINC00	COc1cc(-c2c3oc4c(O)c(O)ccc4c3nc3c2c(O)nn3C2CCCC2)cc(OC)c1O	102	80	79	132	100	127	41	57	154	770	113	102		41	154
MolPort_027_846_147_LN00355455_MCULE_3560417445	COc1cc(-c2c3oc4cc(O)ccc4c3nc3c2c(O)nn3C(C)C)cc(OC)c1O	103	101	65	106	152	92	75	34	146	771	118	35		34	152
MolPort_027_846_004_79491602_LN00417057_MCULE_1402521629_ZINC00	Cc1cc(O)nc([C@@H]2CN(Cc3ccc4ncccc4c3)CCO2)n1	104	130	123	118	114	13	52	124	110	784	117	167		13	130
MolPort_027_847_102_95472700_LN00417125_MCULE_6478107349_ZINC00	CCCCCc1cc(O)c2c(ccc3c(O)c4c(cc32)C(C)(C)c2cc(O)cc(O)c2C4=O)c1	105	147	141	137	137	40	32	142	14	790	133	29		14	147
MolPort_027_850_848_79492013_LN00431497_MCULE_2743156419_ZINC00	CNS(=O)(=O)c1ccc(Oc2ccc3ccc(=O)oc3c2)c([N+](=O)[O-])c1	106	118	120	114	72	83	150	102	34	793	116	126		34	150
MolPort_027_850_833_79494688_LN00439258_MCULE_9200540325_ZINC00	Cc1c(O)ccc2c1oc1c(-c3ccc(O)c(Cl)c3)c3c(O)nn(C(C)C)c3nc12	107	114	84	81	37	131	94	100	153	794	116	85		37	153
MolPort_027_850_808_LN00383969_MCULE_9508484829	COc1cc(-c2c3oc4c(O)c(O)ccc4c3nc3c2c(O)nn3C2CCCCC2)cc(OC)c1O	108	136	100	113	84	112	43	59	159	806	116	108		43	159
MolPort_027_848_466_LN00379233_MCULE_3765033167	NC(=O)c1ccc(Nc2ccc3nc(N4CCCC4)sc3c2)c([N+](=O)[O-])c1	109	105	136	99	64	113	96	115	86	814	72	115		64	136
MolPort_027_846_730_LN00359092_MCULE_9200364311	COc1cc(-c2c3n(c(=O)c4c2c2cc(OC)c(O)cc2n4C)COc2cc(O)c(OC)cc2-3)ccc1O	110	82	53	62	93	155	72	134	165	816	112	17		53	165
MolPort_010_653_223_ChemDiv_G345_0190_MCULE_3862719052_PubChem_	C[C@H](O)CNc1ccc(-c2cc3ncn(C)c(=O)c3c(N[C@@H]3CCOC3)n2)cc1S(C)(=O)=O	111	112	117	104	117	139	73	66	88	816	73	22		66	139
CSC094816354	COC(=O)C[C@@H](c1cc2cc(OC)ccc2nc1O)c1c(O)cc(O)c2c(=O)cc(-c3ccccc3)oc12	112	64	76	79	61	158	108	122	148	816	97	76		61	158
CSC026406072_MCULE_1282519864_MolPort_005_819_538_PubChem_91094	COc1cc(NC(=O)c2ccccc2)c(OC)cc1NC(=O)Cn1cnc2c1c(=O)n(C)c(=O)n2C	113	148	109	125	108	78	81	108	62	819	86	92		62	148
CSC026655324_MCULE_7583989346_MolPort_028_780_275_PubChem_75435	CNS(=O)(=O)c1ccc(Nc2ccc3nc(N4CCCC4)sc3c2)c([N+](=O)[O-])c1	114	120	132	102	49	105	99	117	99	823	83	142		49	132
CSC027287332_MCULE_8993410998_MolPort_005_529_740_PubChem_17550	CNS(=O)(=O)c1ccc(Oc2ccc3c(C)cc(=O)oc3c2)c([N+](=O)[O-])c1	115	121	138	117	112	37	117	83	100	825	101	155		37	138
CSC028213236_MCULE_4634595159_MolPort_004_558_710_PubChem_24606	NC(=O)c1nsc(C(=O)N(c2ccc(F)cc2)[C@@H](C(=O)NC2CCCC2)c2ccc3ncccc3c2)c1N	116	81	122	83	159	106	100	112	77	840	82	147		77	159
CSC091100518_ZINC000285601720	COC(=O)C[C@@H](c1cc2cc(OC)ccc2[nH]c1=O)c1c(O)cc(O)c2c(=O)cc(-c3ccccc3)oc12	117	128	99	86	104	120	103	121	89	850	42	34		86	128
CSC093431683	Cc1cc(=O)oc2cc(Oc3ccc(S(=O)(=O)NC(C)C)cc3[N+](=O)[O-])ccc12	118	153	102	101	130	67	98	97	108	856	86	135		67	153
CSC065745569	COc1cc(-c2c3oc4c(O)c(O)ccc4c3nc3c2c(O)nn3C(C)C)ccc1O	119	88	96	97	81	150	109	85	152	858	71	82		81	152
CSC026405963_MCULE_9758453392_MolPort_009_508_200_PubChem_26451	CC(C)n1nc(O)c2c(-c3ccc(O)cc3)c3oc4c(O)c(O)ccc4c3nc21	120	72	89	46	127	162	132	77	158	863	116	56		46	162
CSC093431923	NC(=O)c1ccc(Oc2ccc3ccc(=O)oc3c2)c([N+](=O)[O-])c1	121	127	112	123	92	108	138	119	46	865	92	9		46	138
CSC084802313_MCULE_8244269603	Cc1nc2ccc(NC(=O)c3ccnc4c(C(N)=O)cnn34)cc2o1	122	124	137	126	101	103	136	110	28	865	109	121		28	137
CSC082340165	Cc1c(O)ccc2c1oc1c(-c3ccc(O)cc3)c3c(O)nn(C(C)C)c3nc12	123	84	83	55	128	149	107	99	162	867	107	70		55	162
CSC092978346	CC(C)n1nc(O)c2c(-c3ccc(OCC(N)=O)cc3)c3oc4c(O)c(O)ccc4c3nc21	124	96	127	108	148	86	123	70	115	873	78	68		70	148
CSC080538811	O=c1c2cc3cccc(O)c3cc2oc2cc(O)cc(O)c12	125	93	105	103	135	84	140	92	141	893	57	12		84	141
CSC074164921	CC(=O)Nc1cccc(-n2nnnc2SCc2cc(O)n3ncc(C#N)c3n2)c1	126	163	124	163	56	14	153	91	133	897	149	168		14	163
CSC026405149_MCULE_1965518217_MolPort_003_209_025_PubChem_24406	O=c1cc(CN2CCOc3cc(O)ccc3C2)[nH]c2ccnn12	127	139	145	146	73	69	115	129	98	914	77	137		69	146
CSC083909897	CCOC(=O)c1c(C)oc2nc(CSc3nnnn3-c3cccc(NC(C)=O)c3)nc(N)c12	128	33	70	165	86	114	162	166	131	927	133	132		33	166
CSC088494486	Cc1ccc2cc(CN3CCOc4cc(O)ccc4C3)ccc2n1	129	91	140	116	158	68	114	150	109	946	90	136		68	158
CSC100449277	COc1cc(-c2c3oc4c(C)c(O)ccc4c3nc3c2c(O)nn3C(C)C)ccc1O	130	115	77	98	150	141	124	86	163	954	86	86		77	163
CSC067875832	COc1cc(-c2c3oc4c(O)c(O)ccc4c3nc3c2c(O)nn3C(C)C)ccc1OCC(N)=O	131	79	118	140	164	79	134	127	117	958	85	95		79	164
CSC027338406_MCULE_2047724499_MolPort_035_741_958_PubChem_91641	Cc1cc(CN2CCOc3cc(O)ccc3C2)cc2cccnc12	132	144	131	130	110	66	130	146	107	964	80	130		66	146
CSC027440319_MCULE_4282543746_MolPort_009_265_271_PubChem_30821	COc1ccc2sc(N(CCN3CCOCC3)C(=O)c3ccc(S(=O)(=O)NC(C)C)cc3)nc2c1	133	164	161	75	169	107	47	132	111	966	122	6		47	169
CSC064974124	Oc1ccc2c(c1)OCCN(Cc1ccc3ncccc3c1)C2	134	117	129	128	71	104	141	149	130	969	78	124		71	149
CSC027020644_MCULE_9838286972_MolPort_020_065_273_PubChem_56798	COC(=O)Nc1ccc(-c2c(OC3CCN(C)CC3)nc3c(-c4ccc(OC)c(OC)c4)cnn3c2N)cc1	135	142	125	131	126	119	86	125	123	977	56	20		86	142
CSC028015813_MCULE_3418187595_MolPort_009_508_631_PubChem_40225	CC(C)NC(=O)c1ccc(Nc2ccc3[nH]ncc3c2)c([N+](=O)[O-])c1	136	133	162	143	70	143	112	138	94	995	92	114		70	162
CSC094816519	NS(=O)(=O)c1ccc(Oc2ccc3ccncc3c2)c([N+](=O)[O-])c1	137	132	154	141	85	133	160	137	64	1006	96	112		64	160
CSC087501678	COc1c(O)ccc(/C=c2\sc3nc4c(C)cc(C)cc4n3c2=O)c1[N+](=O)[O-]	138	161	160	156	145	116	85	151	44	1018	117	151		44	161
CSC027689862_MCULE_2299738214_MolPort_039_309_477_PubChem_12157	CC(=O)Nc1cccc(-n2cnnc2SCc2cc(O)n3ncc(C#N)c3n2)c1	139	168	157	167	89	20	156	123	138	1018	148	160		20	168
ZINC000000644082_644082_MCULE_9208332235_PubChem_3301163	COc1ccc2oc(CN3CCOc4cc(O)ccc4C3)cc2c1	140	137	149	154	122	132	111	136	93	1034	61	111		93	154
ZINC000096222811_96222811_PubChem_97489187	Cc1cc(=O)n2nc(CN3CCOc4cc(O)ccc4C3)sc2n1	141	158	128	133	155	53	128	157	129	1041	105	116		53	158
v1857678637	Cc1nc(O)nc(O)c1NC(=O)Cn1cnc2c1c(=O)n(C)c(=O)n2C	142	143	142	144	109	81	149	144	135	1047	68	118		81	149
ZINC000014308807_ZINC14308807_14308807_CSC026116660_MCULE_60165	COc1cc(-c2c3oc4c(C)c(O)ccc4c3nc3c2c(O)nn3C(C)C)cc(OC)c1O	143	135	135	139	153	157	80	98	161	1058	81	69		80	161
ZINC000028115000_ZINC28115000_28115000_MolPort_002_348_136_PubC	COc1cccc2c(C[C@@H](C)NC[C@H](O)c3cccc(NS(=O)(=O)c4cccs4)c3)c[nH]c12	144	169	126	105	136	71	154	169	142	1072	98	25		71	169
ZINC000095352394_95352394_PubChem_97186736	CNC(=O)c1ccc(Nc2ccc3nc(C4CC4)sc3c2)c([N+](=O)[O-])c1	145	134	139	134	111	165	143	116	136	1078	54	131		111	165
1857731585_MCULE_5017057984_MCULE_8128799199_MolPort_047_601_12	COc1cc(-c2c3oc4c(O)c(O)ccc4c3nc3c2c(O)nn3C(C)C)cc(OC)c1O	146	104	119	153	154	160	135	101	155	1081	59	107		101	160
ZINC000257248839_257248839_PubChem_124969029	CNC(=O)c1ccc(Nc2ccc3nc(C)sc3c2)c([N+](=O)[O-])c1	147	138	158	155	87	134	144	128	137	1081	71	134		87	158
ZINC000006445468_6445468_PubChem_92297917	CC(C)n1ncc2cc(CN3CCOc4cc(O)ccc4C3)cnc21	148	167	144	145	142	152	137	158	53	1098	114	133		53	167
ZINC000003021163_ZINC03021163_3021163_PubChem_40451193	CCOC(=O)c1c(C)oc2ccc(OCC(=O)c3ccc(O)cc3O)cc12	149	159	169	135	131	54	145	147	166	1106	115	139		54	169
ZINC000408721498_408721498_PubChem_125729375	CC(C)c1nc2ccc(NS(=O)(=O)c3ccc(CC(N)=O)s3)cc2s1	150	129	143	127	157	128	161	145	119	1109	42	122		119	161
ZINC000096222399_96222399_PubChem_97488909	CNS(=O)(=O)c1ccc(Nc2ccc3nc(C)sc3c2)c([N+](=O)[O-])c1	151	146	153	151	90	146	147	140	139	1112	63	161		90	153
ZINC000408721161_408721161_PubChem_125729039	COc1ccc2nc(CN3CCOc4cc(O)ccc4C3)[nH]c2n1	152	150	150	164	156	102	129	153	118	1122	62	117		102	164
ZINC000016431143_16431143	CS(=O)(=O)c1cccc2c(CCNC[C@H](O)c3cccc(NS(=O)(=O)c4cccc(N)c4)c3)c[nH]c12	153	152	113	136	168	153	139	156	122	1139	55	10		113	168
ZINC000040119623_ZINC40119623_40119623_PubChem_51952279	COc1ccc2[nH]c(Sc3ccc(C(N)=O)cc3[N+](=O)[O-])nc2c1	154	122	111	148	161	137	164	155	145	1143	53	159		111	164
ZINC000096221953_96221953_PubChem_97488564	COc1ccc(CN(C)[C@@H](C(=O)O)c2ccc(N)nc2)c2cccnc12	155	131	134	138	146	166	166	143	124	1148	42	41		124	166
ZINC000015208279_ZINC15208279_15208279_CSC026412287_MCULE_42580	O=C(Cc1ccc2ncccc2c1)c1ccc(O)cc1O	156	140	151	160	125	144	146	154	132	1152	35	143		125	160
ZINC000012887302_ZINC12887302_12887302_CSC027353113_MCULE_50673	C[C@@H](NS(=O)(=O)c1ccc(F)c(Cl)c1)C(=O)OCCN1CCN(Cc2ccc3nsnc3c2)CC1	157	92	148	149	162	167	148	148	140	1154	75	1		92	167
ZINC000096116177_96116177_PubChem_97425476	COc1c(O)ccc(/C=c2\sc3nc4cc(C)c(C)cc4n3c2=O)c1[N+](=O)[O-]	158	160	159	150	151	129	131	160	120	1160	40	149		120	160
ZINC000007254884_ZINC07254884_7254884_CSC027040769_MCULE_611292	Cc1cc(=O)n2nc(COC(=O)c3ccc(O)cc3O)sc2n1	159	141	152	147	134	117	163	165	144	1163	48	158		117	165
ZINC000016227795_ZINC16227795_16227795_MCULE_8573140569_MolPort	CNS(=O)(=O)c1ccc(S(=O)(=O)Nc2ccc3nc(Cl)sc3c2)cc1	160	154	156	159	124	135	151	159	151	1189	35	138		124	159
ZINC000047222516_47222516_CSC027438197_MCULE_5657588066_MolPort	Cc1n[nH]c2cc(OCCNC[C@H](O)c3cccc(NS(=O)(=O)C4CCC4)c3)ccc12	161	166	166	124	118	156	159	135	169	1193	51	23		118	169
ZINC000020666889_ZINC20666889_20666889_CSC026775873_MCULE_14983	CN(C)CCN(Cc1cccc(O)c1)C(=O)c1ccc2[nH]ncc2c1	162	157	155	142	123	164	157	161	134	1193	41	113		123	164
ZINC000016942929_16942929	Nc1ncnc2c1nc(SCc1ccc3nsnc3c1)n2C[C@@H](O)CO	163	151	146	161	144	145	158	130	168	1203	38	148		130	168
ZINC000031424866_31424866_PubChem_135659020	CC(C)NS(=O)(=O)c1ccc(Sc2nc3ncccn3n2)c([N+](=O)[O-])c1	164	145	147	162	160	161	152	139	143	1209	23	156		139	162
v1293630193	CSc1nc2ccc(NS(=O)(=O)c3ccc(CNC(C)=O)cc3)cc2s1	165	165	165	169	103	154	165	167	157	1245	66	16		103	169
ZINC001506396855_1506396855	CNC(=O)c1ccc(Cn2c(=O)c3cc(OC)c(OC)cc3n(CC(=O)NCCCOC)c2=O)cc1	166	149	168	158	167	163	155	164	156	1280	19	110		149	168
ZINC000071769468_ZINC71769468_71769468_PubChem_95560386	CN(Cc1ccc2nsnc2c1)[C@H](C(=O)O)c1ccc(O)cc1	167	155	163	166	143	169	167	162	164	1289	26	144		143	169
ZINC000257288510_257288510	CN(Cc1ccc2nsnc2c1)C(=O)c1cnc(O)nc1O	168	156	164	168	166	147	168	163	160	1292	21	165		147	168
ZINC000032931653_32931653_CSC027507511_MCULE_1420361945_MolPort	COc1cccc2c(C[C@@H](C)NC[C@@H](O)c3cccc(NS(=O)(=O)c4cccs4)c3)c[nH]c12	169	162	167	157	165	168	169	168	167	1323	12	24		157	169
