# Supplementary material for: Targeting SARS-CoV-2 main protease: a comprehensive approach using advanced virtual screening, molecular dynamics, and in vitro validation
Source: Virol J. 2024 Dec 21;21:330. doi: 10.1186/s12985-024-02607-4 (PMC11662536; doi:10.1186/s12985-024-02607-4)
Supplement: Supplementary file 9 — Additional file 9. [file 12985_2024_2607_MOESM9_ESM.xlsx]

## Sheet: 169_Consensus Docking
Original names	SMILES	Vina ranking	ICM ranking	Total ranking score	Final Ranking
MolPort_001_836_737_15163181_ChemDiv_8008_1941_MCULE_1985908005	O=c1[nH]c2ccc(Nc3nc4nonc4nc3N/N=C/c3cc4c(cc3[N+](=O)[O-])OCO4)cc2[nH]1	1	3	4	1
ZINC000096116177_96116177_PubChem_97425476	O=C1C[C@H](c2ccc3ncccc3c2)c2c(cc(O)c3c(=O)cc(-c4ccc(O)c(O)c4)oc23)O1	2	7	9	2
ZINC000040119623_ZINC40119623_40119623_PubChem_51952279	C[C@@H](Nc1ccc(C(=O)Nc2ccc3ccccc3c2)cc1[N+](=O)[O-])c1ccc2[nH]c(=O)[nH]c2c1	7	10	17	3
ZINC000016942929_16942929	Nc1nnc2nc(C(C(=O)c3cccc(O)c3)c3nc4nnc(N)n4nc3O)c(O)nn12	3	25	28	4
MolPort_027_850_876_95473725_LN00411316_MCULE_3885327224_ZINC00	Oc1ccc2c(c1)oc1c(-c3ccc(O)c(O)c3)c3c(O)nn(C4CCCC4)c3nc12	10	23	33	5
MolPort_010_657_650_ChemDiv_L384_0156_MCULE_8192447854_PubChem_	CC(=O)Nc1ccc(S(=O)(=O)Nc2ccc3nnc(-c4cccc(Br)c4)n3n2)cc1	19	19	38	6
CHEMBL3674540	N=C(NNC(N)=O)c1cnc2nnn(Cc3ccc4ncccc4c3)c2n1	12	27	39	7
MolPort_027_848_634_79497668_LN00451557_MCULE_3578220018_ZINC00	Oc1ccc2c(c1)oc1c(-c3ccc(O)c(O)c3)c3c(O)nn(C4CCCCCC4)c3nc12	11	28	39	8
ZINC000071769468_ZINC71769468_71769468_PubChem_95560386	Cc1c2c(c(O)c3c(O)cccc13)C(=O)O[C@@H]2c1cc(O)c(C(N)=O)c(O)c1O	38	2	40	9
MolPort_027_846_057_LN00396511_MCULE_1371682736	Oc1ccc(-c2c3oc4c(O)c(O)ccc4c3nc3c2c(O)nn3C2CCCCC2)cc1O	22	18	40	10
MolPort_035_701_959_LN00394494_MCULE_6421862566_PubChem_9163859	COc1ccc2[nH]c(=O)c([C@H](CC(=O)N3CCOCC3)c3c(O)c(O)c(O)c4c(=O)cc(-c5ccccc5)oc34)cc2c1	25	26	51	11
MolPort_027_847_102_95472700_LN00417125_MCULE_6478107349_ZINC00	Oc1ccc2c(c1)oc1c(-c3ccc(O)c(O)c3)c3c(O)nn(C4CCCCC4)c3nc12	4	49	53	12
MolPort_004_983_260_14539321_MCULE_1797203904_PubChem_26143168_	CNS(=O)(=O)c1cc(NCc2ccc3nsnc3c2)cc(C(=O)Nc2ccc(OC)cc2)c1	46	8	54	13
MolPort_027_849_342_LN00355438_MCULE_2484213566	Oc1ccc(-c2c3oc4c(O)c(O)ccc4c3nc3c2c(O)nn3C2CCCC2)cc1O	39	17	56	14
MolPort_027_851_047_LN00387385_MCULE_7782743193	Oc1ccc(-c2c3oc4c(O)c(O)ccc4c3nc3c2c(O)nn3C2CCCCCC2)cc1O	27	31	58	15
MolPort_027_849_418_95480636_LN00407293_MCULE_8150253799_ZINC00	COc1cc(-c2c3oc4cc(O)ccc4c3nc3c2c(O)nn3C2CCCC2)cc(O)c1O	9	52	61	16
WRRXWWJMJWBMJG_UHFFFAOYSA_N	Cc1cc(C)cc(N(C(=O)CN(C)S(=O)(=O)c2ccc3nc4n(c(=O)c3c2)CCC4)c2ncccc2S(N)(=O)=O)c1	28	36	64	17
MolPort_027_848_995_95479925_LN00446091_MCULE_3904099135_ZINC00	Oc1ccc(-c2c3oc4cc(O)ccc4c3nc3c2c(O)nn3C2CCCC2)cc1	21	43	64	18
MolPort_027_847_205_LN00384862_MCULE_4186751586	Oc1ccc(-c2c3oc4cc(O)ccc4c3nc3c2c(O)nn3C2CCCCCC2)cc1	23	44	67	19
BZKZRXRWJDDZQK_UHFFFAOYSA_N	COc1cccc(-c2cc(C(=O)OCc3c(-c4ccccc4)nn4ccn(CC(=O)Nc5ccc(NC(C)=O)cc5)c(=O)c34)[nH]n2)c1	54	15	69	20
CSC088494486	NC(=O)c1cc(NC(=O)Cc2ccc3[nH]ncc3c2)cc(C(N)=O)c1	69	1	70	21
MolPort_027_845_957_79473785_LN00404095_MCULE_3292618291_ZINC00	Cc1c(O)ccc2c1oc1c(-c3ccc(O)c(O)c3)c3c(O)nn(C4CCCCC4)c3nc12	37	33	70	22
ZINC000096222399_96222399_PubChem_97488909	O=C1C[C@@H](c2cccc3cccnc23)c2c(cc(O)c3c(=O)c(O)c(-c4ccc(O)c(O)c4)oc23)O1	49	22	71	23
MolPort_027_846_084_LN00379225_MCULE_4364348594	Oc1ccc(-c2c3oc4c(O)c(O)ccc4c3nc3c2c(O)nn3C2CCCCCCC2)cc1O	16	59	75	24
CSC100449277	NC(=O)c1n[nH]c2ccc(NC(=O)Cc3ccc4[nH]ncc4c3)cc12	79	5	84	25
ZINC000096221953_96221953_PubChem_97488564	O=C1C[C@@H](c2cccc3nccnc23)c2c(cc(O)c3c(=O)c(O)c(-c4ccc(O)c(O)c4)oc23)O1	43	41	84	26
CSC092978346	Cc1[nH]c2ccnn2c(=O)c1CC(=O)Nc1ccc2[nH]nc(C(N)=O)c2c1	80	6	86	27
KIUUTBNNBSWMQO_UHFFFAOYSA_N	N/C(=N\O)c1ccc(OCc2cc(=O)n3cc(Cl)ccc3n2)c([N+](=O)[O-])c1	83	4	87	28
CHEMBL1459831_2626983_CSC026412286_MCULE_5587263440_MolPort_004	Cc1cc(=O)oc2cc(Oc3ccc(C(N)=O)cc3[N+](=O)[O-])ccc12	77	11	88	29
MolPort_027_848_309_LN00360463_MCULE_8497390378	Oc1ccc(-c2c3oc4c(O)c(O)ccc4c3nc3c2c(O)nn3C2CCCCCCC2)cc1	36	53	89	30
MolPort_027_848_607_79501467_LN00451568_MCULE_9133362928_ZINC00	Cc1c(O)ccc2c1oc1c(-c3ccc(O)cc3)c3c(O)nn(C4CCCCCCC4)c3nc12	44	46	90	31
CHEMBL40043_PubChem_10030345_PubChem_10030346	COc1ccc2cc(S(=O)(=O)NN(Cc3cccc(C(=N)N)c3)C(=O)N3CCC(C)CC3)ccc2c1	24	68	92	32
MolPort_027_845_959_95473599_LN00435548_MCULE_8093715266_ZINC00	COc1cc(-c2c3oc4cc(O)ccc4c3nc3c2c(O)nn3C2CCCCC2)cc(O)c1O	15	77	92	33
MolPort_027_846_730_LN00359092_MCULE_9200364311	Oc1ccc(-c2c3oc4c(O)c(O)ccc4c3nc3c2c(O)nn3C2CCCCCC2)cc1	73	21	94	34
MolPort_027_846_826_LN00388890_MCULE_4435702086	COc1cc(-c2c3oc4c(O)c(O)ccc4c3nc3c2c(O)nn3C2CCCC2)cc(O)c1O	33	63	96	35
MolPort_027_846_321_95472334_LN00443861_MCULE_6707902512_ZINC00	Oc1ccc(-c2c3oc4c(O)c(O)ccc4c3nc3c2c(O)nn3C2CCCCC2)cc1Cl	65	32	97	36
ZINC000016431143_16431143	O=C(O)c1cc(O)nc2ccc(Cc3ccc4[nH]c(=O)cc(C(=O)O)c4c3)cc12	60	40	100	37
MolPort_027_846_763_95472772_LN00400568_MCULE_7698461299_ZINC00	Oc1ccc(-c2c3oc4c(O)c(O)ccc4c3nc3c2c(O)nn3C2CCCC2)cc1Cl	50	50	100	38
MolPort_027_850_022_95472791_LN00446968_MCULE_2464072404_ZINC00	Oc1ccc(-c2c3oc4c(O)c(O)ccc4c3nc3c2c(O)nn3C2CCCC2)cc1	62	42	104	39
CSC083909897	NC(=O)c1n[nH]c2ccc(NC(=O)Cc3ccc4cn[nH]c4c3)cc12	89	16	105	40
MolPort_027_851_073_95477114_LN00400360_MCULE_1116248209_ZINC00	COc1cc(-c2c3oc4cc(O)ccc4c3nc3c2c(O)nn3C2CCCC2)ccc1O	26	79	105	41
MolPort_027_846_308_LN00358513_MCULE_5739126510	COc1cc(-c2c3oc4cc(O)ccc4c3nc3c2c(O)nn3C2CCCCCCC2)cc(O)c1O	14	95	109	42
MolPort_029_885_992_LN00387426_MCULE_5861207392_PubChem_7535663	COC(=O)C[C@@H](c1cc2cc(OC)ccc2[nH]c1=O)c1c(O)c(O)c(O)c2c(=O)cc(-c3ccccc3)oc12	78	34	112	43
MolPort_027_850_229_LN00359917_MCULE_3965688146	Oc1ccc2c(c1)oc1c(-c3ccc(O)c(O)c3)c3c(O)nn(C4CCCCCCC4)c3nc12	5	111	116	44
CSC028213236_MCULE_4634595159_MolPort_004_558_710_PubChem_24606	NC(=O)c1ccc(Nc2ccc3nc(N4CCCC4)sc3c2)c([N+](=O)[O-])c1	108	9	117	45
CSC093431923	Cc1n[nH]c(=O)c2c(NC(=O)CN3CCOc4cc(O)ccc4C3)oc(C)c12	72	45	117	46
v1293630193	COc1ccccc1-n1c(NC(=O)Cc2c(C)nc(O)nc2O)nc2ccccc21	100	20	120	47
MolPort_027_848_668_LN00383360_MCULE_6332248870	Oc1ccc(-c2c3oc4c(O)c(O)ccc4c3nc3c2c(O)nn3C2CCCCC2)cc1	82	38	120	48
ZINC000096222811_96222811_PubChem_97489187	COC(=O)C[C@@H](c1ccc2ncccc2c1)c1c(O)cc(O)c2c(=O)c(O)c(-c3ccc(O)c(O)c3)oc12	75	47	122	49
MolPort_027_847_003_95474224_LN00446177_MCULE_7450457529_ZINC00	Oc1ccc(-c2c3oc4c(O)c(O)ccc4c3nc3c2c(O)nn3C2CCCCCCC2)cc1Cl	30	99	129	50
CHEMBL1546837_2638862_CSC026405148_MCULE_6403282108_MolPort_004	NC(=O)c1ccc(Oc2ccc3ccc(=O)oc3c2)c([N+](=O)[O-])c1	120	12	132	51
MolPort_027_848_552_79474233_LN00443035_MCULE_5926196148_ZINC00	CC(C)n1nc(O)c2c(-c3ccc(O)c(O)c3)c3oc4cc(O)ccc4c3nc21	59	74	133	52
MolPort_004_983_433_102393137_MCULE_6752657500_PubChem_45161260	O=C(Nc1ccc2c(c1)COC2)c1cc(NCc2ccc3nsnc3c2)cc(S(=O)(=O)N2CCCC2)c1	6	129	135	53
MolPort_035_371_405_MCULE_8566154777_PubChem_77082012	Cc1cc(C(F)(F)F)n2nc(C(=O)NC[C@@H](O)c3cccc(O)c3)cc2n1	81	55	136	54
MolPort_027_847_169_LN00379469_MCULE_2318630589	COc1cc(-c2c3oc4c(O)c(O)ccc4c3nc3c2c(O)nn3C2CCCCC2)cc(O)c1O	51	86	137	55
MolPort_027_850_817_LN00353545_MCULE_6778427129	COc1cc(-c2c3oc4cc(O)ccc4c3nc3c2c(O)nn3C2CCCCCC2)ccc1O	45	92	137	56
MolPort_027_850_231_95475331_LN00440780_MCULE_1521654668_ZINC00	Oc1ccc(-c2c3oc4c(O)c(O)ccc4c3nc3c2c(O)nn3C2CCCCCC2)cc1Cl	32	105	137	57
MolPort_027_851_024_95473654_LN00446530_MCULE_6617913270_ZINC00	COc1cc(-c2c3oc4cc(O)ccc4c3nc3c2c(O)nn3C2CCCC2)cc(OC)c1O	48	90	138	58
MolPort_027_851_090_LN00386488_MCULE_5273230109	CC(C)n1nc(O)c2c(-c3ccc(O)c(O)c3)c3oc4c(O)c(O)ccc4c3nc21	93	48	141	59
MolPort_028_855_762_LN00379750_MCULE_3574014294_PubChem_7182638	COc1ccc2[nH]c(=O)c([C@H](CC(=O)N3CCOCC3)c3c(O)cc(O)c4c(=O)cc(-c5ccccc5)oc34)cc2c1	57	84	141	60
MolPort_027_849_351_LN00358149_MCULE_4194566257	COc1cc(-c2c3oc4cc(O)ccc4c3nc3c2c(O)nn3C2CCCCC2)ccc1O	47	94	141	61
MolPort_027_847_211_79497947_LN00418261_MCULE_4453543092_ZINC00	Cc1c(O)ccc2c1oc1c(-c3ccc(O)c(O)c3)c3c(O)nn(C4CCCCCC4)c3nc12	29	115	144	62
CSC084802313_MCULE_8244269603	Cc1nc2ccc(NC(=O)c3ccnc4c(C(N)=O)cnn34)cc2o1	121	24	145	63
ZINC000006445468_6445468_PubChem_92297917	NC(=O)c1nsc(C(=O)N(c2ccc(F)cc2)[C@@H](C(=O)NC2CCCC2)c2ccc3ncccc3c2)c1N	115	30	145	64
MolPort_027_846_004_79491602_LN00417057_MCULE_1402521629_ZINC00	Cc1c(O)ccc2c1oc1c(-c3ccc(O)c(O)c3)c3c(O)nn(C4CCCCCCC4)c3nc12	20	125	145	65
MolPort_027_849_939_LN00355419_MCULE_2648726747	COc1cc(-c2c3oc4c(O)c(O)ccc4c3nc3c2c(O)nn3C2CCCCC2)ccc1O	71	75	146	66
MolPort_030_001_053	COc1ccc2nc(O)c([C@H](CC(=O)N3CCOCC3)c3c(O)cc(O)c4c(=O)cc(-c5ccccc5)oc34)cc2c1	58	88	146	67
MolPort_027_847_593_LN00360462_MCULE_5881605859	COc1cc(-c2c3oc4cc(O)ccc4c3nc3c2c(O)nn3C2CCCCC2)cc(OC)c1O	55	91	146	68
MolPort_029_886_508_LN00397620_MCULE_3302707899_PubChem_7549249	COC(=O)C[C@H](c1ccc2ncccc2c1)c1c(O)cc(O)c2c(=O)c(O)c(-c3ccc(O)c(O)c3)oc12	91	57	148	69
LTLLLLINRDSRKU_UHFFFAOYSA_N	Cc1cc2nc(C)c(CCOc3ccc(/C(N)=N/O)cc3[N+](=O)[O-])c(Cl)n2n1	94	60	154	70
MolPort_038_428_636	COc1ccc2nc(O)c([C@@H]3CC(=O)Oc4c(C(C)=O)c(O)c5c(C)cc(=O)oc5c43)cc2c1	84	73	157	71
MolPort_027_848_207_LN00378113_MCULE_2677467217	CC(C)n1nc(O)c2c(-c3ccc(OCC(N)=O)cc3)c3oc4c(O)c(O)ccc4c3nc21	123	35	158	72
MolPort_027_850_782_79494122_LN00398684_MCULE_1350940900_ZINC00	Cc1c(O)ccc2c1oc1c(-c3ccc(O)c(O)c3)c3c(O)nn(C(C)C)c3nc12	97	61	158	73
MolPort_027_848_443_79487602_LN00443578_MCULE_6963025723_ZINC00	COc1cc(-c2c3oc4cc(O)ccc4c3nc3c2c(O)nn3C2CCCCCC2)cc(O)c1O	18	140	158	74
MolPort_027_847_595_LN00357663_MCULE_8171156559	Oc1ccc(-c2c3oc4cc(O)ccc4c3nc3c2c(O)nn3C2CCCCCCC2)cc1	34	127	161	75
CHEMBL4095481_PubChem_137654545	O=C(c1ccc(O)cc1O)n1cc2c(=O)oc3ccccc3c2n1	90	72	162	76
MolPort_027_847_109_LN00355003_MCULE_6991027442	COc1cc(-c2c3oc4c(O)c(O)ccc4c3nc3c2c(O)nn3C2CCCCCC2)cc(O)c1O	41	121	162	77
CSC082340165	CC(C)c1nc2ccc(NS(=O)(=O)c3ccc(CC(N)=O)s3)cc2s1	149	14	163	78
MolPort_027_851_086_95479031_LN00403205_MCULE_9923725731_ZINC00	CC(C)n1nc(O)c2c(-c3ccc(O)c(Cl)c3)c3oc4c(O)c(O)ccc4c3nc21	98	65	163	79
MolPort_047_378_751_MCULE_2109403586	Cc1nc2ccc(Cc3nc([C@H]4CCOC4)nn3-c3ccc4nncn4n3)cc2[nH]1	8	155	163	80
1857731585_MCULE_5017057984_MCULE_8128799199_MolPort_047_601_12	CNC(=O)Cc1nc(Cc2ccc3nc(C)[nH]c3c2)n(-c2ccc3nncn3n2)n1	17	148	165	81
ZINC000016227795_ZINC16227795_16227795_MCULE_8573140569_MolPort	COc1ccc2[nH]c(Sc3ccc(C(N)=O)cc3[N+](=O)[O-])nc2c1	153	13	166	82
MolPort_027_850_737_95477286_LN00449173_MCULE_1391595193_ZINC00	COc1cc(-c2c3oc4c(O)c(O)ccc4c3nc3c2c(O)nn3C2CCCC2)ccc1O	70	96	166	83
v1857678637	Cc1nc2ccc(Cc3nc([C@@H]4CCOC4)nn3-c3ccc4nncn4n3)cc2[nH]1	13	153	166	84
ZINC000015208279_ZINC15208279_15208279_CSC026412287_MCULE_42580	CNS(=O)(=O)c1ccc(Oc2ccc3c(C)cc(=O)oc3c2)c([N+](=O)[O-])c1	114	54	168	85
MolPort_030_000_085	COC(=O)C[C@@H](c1cc2cc(OC)ccc2nc1O)c1c(O)c(O)c(O)c2c(=O)cc(-c3ccccc3)oc12	85	83	168	86
MolPort_027_847_607_79495025_LN00438796_MCULE_2892365249_ZINC00	COc1cc(-c2c3oc4cc(O)ccc4c3nc3c2c(O)nn3C(C)C)cc(O)c1O	64	104	168	87
MolPort_027_848_675_LN00357200_MCULE_8615399252	COc1cc(-c2c3oc4cc(O)ccc4c3nc3c2c(O)nn3C2CCCCCC2)cc(OC)c1O	68	102	170	88
CSC026405149_MCULE_1965518217_MolPort_003_209_025_PubChem_24406	CNS(=O)(=O)c1ccc(Oc2ccc3ccc(=O)oc3c2)c([N+](=O)[O-])c1	105	69	174	89
CHEMBL569856_PubChem_45487196	CCCc1cc(=O)oc2c3c(c4c(c12)OC(C)(C)C=C4)O[C@@H](CNS(=O)(=O)c1ccc(NC(C)=O)cc1)CC3=O	35	139	174	90
CHEMBL3966786_PubChem_87055970	CNC(=O)c1c(-c2ccc(F)cc2)oc2cc(N(C)S(C)(=O)=O)c(-c3cnc4c(c3)C(=O)N[C@H](c3cccs3)N4)cc12	96	80	176	91
ZINC000000644082_644082_MCULE_9208332235_PubChem_3301163	CCOC(=O)c1c(C)oc2ccc(OCC(=O)c3ccc(O)cc3O)cc12	148	29	177	92
MolPort_027_847_192_95478830_LN00428462_MCULE_7304207457_ZINC00	CC(C)n1nc(O)c2c(-c3ccc(O)c(Cl)c3)c3oc4cc(O)ccc4c3nc21	63	114	177	93
CSC065745569	Cc1nc(O)nc(O)c1NC(=O)Cn1cnc2c1c(=O)n(C)c(=O)n2C	141	39	180	94
CHEMBL3701572_PubChem_66959691	C[C@H](O)CNc1ccc(-c2cc3ncn(C)c(=O)c3c(N[C@@H]3CCOC3)n2)cc1S(C)(=O)=O	110	70	180	95
MolPort_027_849_774_LN00381943_MCULE_1560229983	COc1cc(-c2c3oc4c(O)c(O)ccc4c3nc3c2c(O)nn3C(C)C)cc(O)c1O	95	87	182	96
MolPort_028_855_892_LN00388426_MCULE_1895166609_PubChem_7182625	COC(=O)C[C@@H](c1cc2cc(OC)ccc2[nH]c1=O)c1c(O)cc(O)c2c(=O)cc(-c3ccccc3)oc12	116	67	183	97
MolPort_001_550_285_917403_CSC046858174_ChemDiv_4606_1779_LN010	COc1cc(NC(=O)c2ccccc2)c(OC)cc1NC(=O)Cn1cnc2c1c(=O)n(C)c(=O)n2C	112	71	183	98
MolPort_027_850_096_LN00386411_MCULE_7246154214	CC(C)n1nc(O)c2c(-c3ccc(O)cc3)c3oc4c(O)c(O)ccc4c3nc21	119	66	185	99
MolPort_038_429_438	COc1ccc2nc(O)c([C@H](CC(=O)N3CCOCC3)c3c(O)c(O)c(O)c4c(=O)cc(-c5ccccc5)oc34)cc2c1	42	143	185	100
MolPort_027_851_045_LN00384970_MCULE_7543277255	COc1cc(-c2c3oc4c(O)c(O)ccc4c3nc3c2c(O)nn3C(C)C)ccc1OCC(N)=O	130	58	188	101
MolPort_027_848_000_LN00360390_MCULE_9553362301	COc1cc(-c2c3oc4cc(O)ccc4c3nc3c2c(O)nn3C2CCCCCCC2)ccc1O	31	157	188	102
CHEMBL186247_PubChem_44396729	CS(=O)(=O)c1cccc2c(CCNC[C@H](O)c3cccc(NS(=O)(=O)c4cccc(N)c4)c3)c[nH]c12	152	37	189	103
MolPort_027_847_153_LN00392411_MCULE_4261675351	COc1cc(-c2c3oc4c(O)c(O)ccc4c3nc3c2c(O)nn3C2CCCCCCC2)ccc1O	53	137	190	104
MolPort_029_998_994	COC(=O)C[C@@H](c1cc2cc(OC)ccc2nc1O)c1c(O)cc(O)c2c(=O)cc(-c3ccccc3)oc12	111	82	193	105
ZINC000031424866_31424866_PubChem_135659020	Cn1c(Nc2nc3c(=O)[nH]c(N)nc3n2[C@H]2C[C@H](O)[C@@H](CO)O2)nc2ncc(-c3ccccc3)cc21	61	132	193	106
ZINC000047222516_47222516_CSC027438197_MCULE_5657588066_MolPort	CC(=O)Nc1cccc(-n2cnnc2SCc2cc(O)n3ncc(C#N)c3n2)c1	138	56	194	107
MolPort_027_846_215_LN00385477_MCULE_1638103881	COc1cc(-c2c3oc4c(O)c(O)ccc4c3nc3c2c(O)nn3C2CCCCCC2)ccc1O	76	118	194	108
MolPort_027_850_848_79492013_LN00431497_MCULE_2743156419_ZINC00	COc1cc(-c2c3oc4c(C)c(O)ccc4c3nc3c2c(O)nn3C2CCCCCC2)cc(O)c1O	40	154	194	109
CSC027338406_MCULE_2047724499_MolPort_035_741_958_PubChem_91641	CNC(=O)c1ccc(Nc2ccc3nc(C4CC4)sc3c2)c([N+](=O)[O-])c1	144	51	195	110
CSC026405963_MCULE_9758453392_MolPort_009_508_200_PubChem_26451	CNS(=O)(=O)c1ccc(Oc2ccc3c4c(c(=O)oc3c2)CCC4)c([N+](=O)[O-])c1	66	130	196	111
MolPort_027_849_318_79482021_LN00436002_MCULE_5909143815_ZINC00	COc1cc(-c2c3oc4c(C)c(O)ccc4c3nc3c2c(O)nn3C(C)C)cc(O)c1O	99	98	197	112
MolPort_027_850_833_79494688_LN00439258_MCULE_9200540325_ZINC00	COc1cc(-c2c3oc4c(C)c(O)ccc4c3nc3c2c(O)nn3C2CCCCCC2)ccc1O	56	141	197	113
MolPort_027_851_096_LN00359912_MCULE_1619659437	COc1cc(-c2c3oc4cc(O)ccc4c3nc3c2c(O)nn3C(C)C)cc(OC)c1O	102	100	202	114
MolPort_027_846_147_LN00355455_MCULE_3560417445	COc1cc(-c2c3oc4c(O)c(O)ccc4c3nc3c2c(O)nn3C2CCCC2)cc(OC)c1O	101	106	207	115
ZHLGAJOSRBULIO_UHFFFAOYSA_N	Cn1nc2c(c1CSc1nc3c(cnn3CCOC(=O)c3cc4c(OC(F)(F)F)cccc4[nH]3)c(=O)[nH]1)CCC2	67	144	211	116
ZINC000020666889_ZINC20666889_20666889_CSC026775873_MCULE_14983	CNS(=O)(=O)c1ccc(Nc2ccc3nc(C)sc3c2)c([N+](=O)[O-])c1	150	62	212	117
ZINC000032931653_32931653_CSC027507511_MCULE_1420361945_MolPort	CC(=O)Nc1cccc(-n2nnnc2SCc2cc(O)n3ncc(C#N)c3n2)c1	125	89	214	118
MolPort_027_850_861_79501982_LN00428468_MCULE_8119420380_ZINC00	Cc1c(O)ccc2c1oc1c(-c3ccc(O)c(Cl)c3)c3c(O)nn(C(C)C)c3nc12	106	108	214	119
ZINC000257248839_257248839_PubChem_124969029	CCc1nnc(Nc2cccc([C@@H]3CN(Cc4ccc5ncccc5c4)CCO3)n2)s1	52	163	215	120
CHEMBL22626	Nc1nc(O)c2cc(CN(CC(=O)O)c3ccc(C(=O)N[C@H](CCC(=O)O)C(=O)O)cc3)ccc2n1	86	131	217	121
CSC027287332_MCULE_8993410998_MolPort_005_529_740_PubChem_17550	CC(C)NC(=O)c1ccc(Nc2ccc3[nH]ncc3c2)c([N+](=O)[O-])c1	135	85	220	122
ZINC000014308807_ZINC14308807_14308807_CSC026116660_MCULE_60165	CNS(=O)(=O)c1ccc(Nc2ccc3nc(N4CCCC4)sc3c2)c([N+](=O)[O-])c1	113	107	220	123
MolPort_027_848_982_LN00360402_MCULE_7964457947	CC(C)n1nc(O)c2c(-c3ccc(O)cc3)c3oc4cc(O)ccc4c3nc21	92	128	220	124
MolPort_027_846_869_LN00358147_MCULE_2174463897	COc1cc(-c2c3oc4cc(O)ccc4c3nc3c2c(O)nn3C(C)C)ccc1O	88	134	222	125
CSC074164921	Cn1c(=O)c2nc(CN3CCOc4cc(O)ccc4C3)[nH]c2n(C)c1=O	87	135	222	126
CSC027020644_MCULE_9838286972_MolPort_020_065_273_PubChem_56798	CNC(=O)c1ccc(Nc2ccc3nc(C)sc3c2)c([N+](=O)[O-])c1	146	78	224	127
CHEMBL3360782	C[C@@H](c1ccc2nccn2c1)n1nnc2nc(O)c(-c3cnn(C)c3)nc21	74	150	224	128
MolPort_010_653_223_ChemDiv_G345_0190_MCULE_3862719052_PubChem_	CNC(=O)c1ccc(Cn2c(=O)c3cc(OC)c(OC)cc3n(CC(=O)NCCCOC)c2=O)cc1	165	64	229	129
CSC087501678	O=c1cc(CN2CCOc3cc(O)ccc3C2)[nH]c2ccnn12	126	103	229	130
CSC028015813_MCULE_3418187595_MolPort_009_508_631_PubChem_40225	Cc1cc(=O)oc2cc(Oc3ccc(S(=O)(=O)NC(C)C)cc3[N+](=O)[O-])ccc12	117	113	230	131
CHEMBL4634073	COC(=O)Nc1ccc(-c2c(OC3CCN(C)CC3)nc3c(-c4ccc(OC)c(OC)c4)cnn3c2N)cc1	134	97	231	132
ZINC000028115000_ZINC28115000_28115000_MolPort_002_348_136_PubC	O=C(Cc1ccc2ncccc2c1)c1ccc(O)cc1O	155	81	236	133
CSC027440319_MCULE_4282543746_MolPort_009_265_271_PubChem_30821	CCOC(=O)c1c(C)oc2nc(CSc3nnnn3-c3cccc(NC(C)=O)c3)nc(N)c12	127	109	236	134
MolPort_027_850_808_LN00383969_MCULE_9508484829	COc1cc(-c2c3oc4c(O)c(O)ccc4c3nc3c2c(O)nn3C(C)C)cc(OC)c1O	145	93	238	135
MolPort_027_850_918_LN00381936_MCULE_3589679111	COc1cc(-c2c3oc4c(O)c(O)ccc4c3nc3c2c(O)nn3C(C)C)ccc1O	118	124	242	136
MolPort_027_848_466_LN00379233_MCULE_3765033167	COc1cc(-c2c3oc4c(O)c(O)ccc4c3nc3c2c(O)nn3C2CCCCC2)cc(OC)c1O	107	136	243	137
CHEMBL361505_PubChem_44396596	COc1cccc2c(C[C@@H](C)NC[C@@H](O)c3cccc(NS(=O)(=O)c4cccs4)c3)c[nH]c12	168	76	244	138
CSC080538811	Oc1ccc2c(c1)OCCN(Cc1ccc3ncccc3c1)C2	133	112	245	139
MolPort_027_849_851_79474741_LN00443661_MCULE_9165797667_ZINC00	Cc1c(O)ccc2c1oc1c(-c3ccc(O)cc3)c3c(O)nn(C(C)C)c3nc12	122	123	245	140
CHEMBL1813934_PubChem_53484142	COc1cc(-c2c3n(c(=O)c4c2c2cc(OC)c(O)cc2n4C)COc2cc(O)c(OC)cc2-3)ccc1O	109	138	247	141
CSC026406072_MCULE_1282519864_MolPort_005_819_538_PubChem_91094	NS(=O)(=O)c1ccc(Oc2ccc3ccncc3c2)c([N+](=O)[O-])c1	136	116	252	142
CSC091100518_ZINC000285601720	Cc1cc(=O)n2nc(CN3CCOc4cc(O)ccc4C3)sc2n1	140	120	260	143
MolPort_035_683_234_MCULE_1140147237_PubChem_197348_PubChem_981	CCCCCc1cc(O)c2c(ccc3c(O)c4c(cc32)C(C)(C)c2cc(O)cc(O)c2C4=O)c1	104	156	260	144
ZINC000257288510_257288510	Cc1cc(O)nc([C@@H]2CN(Cc3ccc4ncccc4c3)CCO2)n1	103	158	261	145
ZINC000003021163_ZINC03021163_3021163_PubChem_40451193	Nc1ncnc2c1nc(SCc1ccc3nsnc3c1)n2C[C@@H](O)CO	162	101	263	146
MolPort_028_730_901_MCULE_3067989559_PubChem_72881160	COc1ccc(CN(C)[C@@H](C(=O)O)c2ccc(N)nc2)c2cccnc12	154	117	271	147
MolPort_027_846_056_79486558_LN00442078_MCULE_1364916606_ZINC00	COc1cc(-c2c3oc4c(C)c(O)ccc4c3nc3c2c(O)nn3C(C)C)ccc1O	129	142	271	148
CHEMBL227227_PubChem_44424928	O=c1c2cc3cccc(O)c3cc2oc2cc(O)cc(O)c12	124	149	273	149
CHEMBL1590159_3427286_CSC026502649_MCULE_9578118093_MolPort_004	CSc1nc2ccc(NS(=O)(=O)c3ccc(CNC(C)=O)cc3)cc2s1	164	110	274	150
CSC067875832	Cc1cc(CN2CCOc3cc(O)ccc3C2)cc2cccnc12	131	146	277	151
CSC027689862_MCULE_2299738214_MolPort_039_309_477_PubChem_12157	CNS(=O)(=O)c1ccc(S(=O)(=O)Nc2ccc3nc(Cl)sc3c2)cc1	159	119	278	152
ZINC000007254884_ZINC07254884_7254884_CSC027040769_MCULE_611292	Cc1cc(=O)n2nc(COC(=O)c3ccc(O)cc3O)sc2n1	158	126	284	153
ZINC000012887302_ZINC12887302_12887302_CSC027353113_MCULE_50673	CC(C)NS(=O)(=O)c1ccc(Sc2nc3ncccn3n2)c([N+](=O)[O-])c1	163	122	285	154
CHEMBL361505_PubChem_44396596	COc1cccc2c(C[C@@H](C)NC[C@H](O)c3cccc(NS(=O)(=O)c4cccs4)c3)c[nH]c12	143	145	288	155
CSC094816519	Cc1ccc2cc(CN3CCOc4cc(O)ccc4C3)ccc2n1	128	161	289	156
CSC026655324_MCULE_7583989346_MolPort_028_780_275_PubChem_75435	CN(C)CCN(Cc1cccc(O)c1)C(=O)c1ccc2[nH]ncc2c1	161	133	294	157
MolPort_027_849_428_79494983_LN00413899_MCULE_6751605579_ZINC00	COc1cc(-c2c3oc4c(C)c(O)ccc4c3nc3c2c(O)nn3C(C)C)cc(OC)c1O	142	152	294	158
ZINC000408721161_408721161_PubChem_125729039	COc1c(O)ccc(/C=c2\sc3nc4c(C)cc(C)cc4n3c2=O)c1[N+](=O)[O-]	137	160	297	159
JMZWCXHAPXBJBT_UHFFFAOYSA_N	COc1ccc2sc(N(CCN3CCOCC3)C(=O)c3ccc(S(=O)(=O)NC(C)C)cc3)nc2c1	132	167	299	160
CSC094816354	COc1ccc2oc(CN3CCOc4cc(O)ccc4C3)cc2c1	139	164	303	161
CHEMBL4067502_145070105	Cc1n[nH]c2cc(OCCNC[C@H](O)c3cccc(NS(=O)(=O)C4CCC4)c3)ccc12	160	151	311	162
CSC064974124	CC(C)n1ncc2cc(CN3CCOc4cc(O)ccc4C3)cnc21	147	166	313	163
ZINC001506396855_1506396855	CN(Cc1ccc2nsnc2c1)C(=O)c1cnc(O)nc1O	167	147	314	164
ZINC000408721498_408721498_PubChem_125729375	COc1c(O)ccc(/C=c2\sc3nc4cc(C)c(C)cc4n3c2=O)c1[N+](=O)[O-]	157	162	319	165
CSC093431683	COc1ccc2nc(CN3CCOc4cc(O)ccc4C3)[nH]c2n1	151	168	319	166
DYBHEHJHEHRXGL_UHFFFAOYSA_N	C[C@@H](NS(=O)(=O)c1ccc(F)c(Cl)c1)C(=O)OCCN1CCN(Cc2ccc3nsnc3c2)CC1	156	165	321	167
ZINC000095352394_95352394_PubChem_97186736	CN(Cc1ccc2nsnc2c1)[C@H](C(=O)O)c1ccc(O)cc1	166	159	325	168
