# Supplementary material for: Targeting SARS-CoV-2 main protease: a comprehensive approach using advanced virtual screening, molecular dynamics, and in vitro validation
Source: Virol J. 2024 Dec 21;21:330. doi: 10.1186/s12985-024-02607-4 (PMC11662536; doi:10.1186/s12985-024-02607-4)
Supplement: Supplementary file 10 — Additional file 10. [file 12985_2024_2607_MOESM10_ESM.xlsx]

## Sheet: Sheet1
SMILES	name_PBSA	PBSA score (kcal/mol)
COc1cccc(-c2cc(C(=O)OCc3c(-c4ccccc4)nn4ccn(CC(=O)Nc5ccc(NC(C)=O)cc5)c(=O)c34)[nH]n2)c1	7rfs-r1-id19_out	-18.6132		Mean Score (kcal/mol)	-10.7951
C[C@@H](Nc1ccc(C(=O)Nc2ccc3ccccc3c2)cc1[N+](=O)[O-])c1ccc2[nH]c(=O)[nH]c2c1	7rfs-r1-id2_out	-18.3349		Top30 Mean Score (kcal/mol)	-12.1632
Cc1cc(C)cc(N(C(=O)CN(C)S(=O)(=O)c2ccc3nc4n(c(=O)c3c2)CCC4)c2ncccc2S(N)(=O)=O)c1	7rfs-r1-id16_out	-16.8088
O=c1[nH]c2ccc(Nc3nc4nonc4nc3N/N=C/c3cc4c(cc3[N+](=O)[O-])OCO4)cc2[nH]1	7rfs-r1-id0_out	-14.8625
COc1cc(-c2c3oc4cc(O)ccc4c3nc3c2c(O)nn3C2CCCC2)cc(O)c1O	7rfs-r1-id15_out	-14.7151
COc1ccc2cc(S(=O)(=O)NN(Cc3cccc(C(=N)N)c3)C(=O)N3CCC(C)CC3)ccc2c1	7rfs-r1-id31_out	-14.2191
Nc1nnc2nc(C(C(=O)c3cccc(O)c3)c3nc4nnc(N)n4nc3O)c(O)nn12	7rfs-r1-id3_out	-14.1374
Oc1ccc(-c2c3oc4c(O)c(O)ccc4c3nc3c2c(O)nn3C2CCCCC2)cc1Cl	7rfs-r1-id35_out	-14.1309
Cc1c(O)ccc2c1oc1c(-c3ccc(O)c(O)c3)c3c(O)nn(C4CCCCC4)c3nc12	7rfs-r1-id20_out	-13.0141
COc1cc(-c2c3oc4cc(O)ccc4c3nc3c2c(O)nn3C2CCCCCCC2)cc(O)c1O	7rfs-r1-id41_out	-12.604
COc1cc(-c2c3oc4c(O)c(O)ccc4c3nc3c2c(O)nn3C2CCCC2)cc(O)c1O	7rfs-r1-id34_out	-12.2914
O=C1C[C@H](c2ccc3ncccc3c2)c2c(cc(O)c3c(=O)cc(-c4ccc(O)c(O)c4)oc23)O1	7rfs-r1-id1_out	-12.0135
COc1ccc2[nH]c(=O)c([C@H](CC(=O)N3CCOCC3)c3c(O)c(O)c(O)c4c(=O)cc(-c5ccccc5)oc34)cc2c1	7rfs-r1-id10_out	-11.6884
CNS(=O)(=O)c1cc(NCc2ccc3nsnc3c2)cc(C(=O)Nc2ccc(OC)cc2)c1	7rfs-r1-id12_out	-11.6581
Oc1ccc(-c2c3oc4cc(O)ccc4c3nc3c2c(O)nn3C2CCCCCC2)cc1	7rfs-r1-id18_out	-11.5018
Oc1ccc(-c2c3oc4c(O)c(O)ccc4c3nc3c2c(O)nn3C2CCCCCC2)cc1O	7rfs-r1-id14_out	-11.4194
CC(=O)Nc1ccc(S(=O)(=O)Nc2ccc3nnc(-c4cccc(Br)c4)n3n2)cc1	7rfs-r1-id5_out	-11.116
Oc1ccc2c(c1)oc1c(-c3ccc(O)c(O)c3)c3c(O)nn(C4CCCC4)c3nc12	7rfs-r1-id4_out	-10.9042
Cc1cc(=O)oc2cc(Oc3ccc(C(N)=O)cc3[N+](=O)[O-])ccc12	7rfs-r1-id28_out	-10.7297
COC(=O)C[C@@H](c1cc2cc(OC)ccc2[nH]c1=O)c1c(O)c(O)c(O)c2c(=O)cc(-c3ccccc3)oc12	7rfs-r1-id42_out	-10.7014
Oc1ccc(-c2c3oc4c(O)c(O)ccc4c3nc3c2c(O)nn3C2CCCCCCC2)cc1O	7rfs-r1-id23_out	-10.6068
Oc1ccc2c(c1)oc1c(-c3ccc(O)c(O)c3)c3c(O)nn(C4CCCCC4)c3nc12	7rfs-r1-id11_out	-10.5646
Oc1ccc(-c2c3oc4cc(O)ccc4c3nc3c2c(O)nn3C2CCCC2)cc1	7rfs-r1-id17_out	-10.4636
Cc1c(O)ccc2c1oc1c(-c3ccc(O)cc3)c3c(O)nn(C4CCCCCCC4)c3nc12	7rfs-r1-id30_out	-10.2172
NC(=O)c1n[nH]c2ccc(NC(=O)Cc3ccc4[nH]ncc4c3)cc12	7rfs-r1-id25_out	-9.82158
Oc1ccc2c(c1)oc1c(-c3ccc(O)c(O)c3)c3c(O)nn(C4CCCCCC4)c3nc12	7rfs-r1-id7_out	-9.77329
Oc1ccc(-c2c3oc4c(O)c(O)ccc4c3nc3c2c(O)nn3C2CCCC2)cc1Cl	7rfs-r1-id36_out	-9.69331
N=C(NNC(N)=O)c1cnc2nnn(Cc3ccc4ncccc4c3)c2n1	7rfs-r1-id6_out	-9.67856
Oc1ccc2c(c1)oc1c(-c3ccc(O)c(O)c3)c3c(O)nn(C4CCCCCCC4)c3nc12	7rfs-r1-id43_out	-9.67112
Oc1ccc(-c2c3oc4c(O)c(O)ccc4c3nc3c2c(O)nn3C2CCCCCCC2)cc1	7rfs-r1-id29_out	-8.94198
COc1cc(-c2c3oc4cc(O)ccc4c3nc3c2c(O)nn3C2CCCCC2)cc(O)c1O	7rfs-r1-id32_out	-8.83085
Oc1ccc(-c2c3oc4c(O)c(O)ccc4c3nc3c2c(O)nn3C2CCCCC2)cc1O	7rfs-r1-id9_out	-8.69277
COc1cc(-c2c3oc4cc(O)ccc4c3nc3c2c(O)nn3C2CCCC2)ccc1O	7rfs-r1-id39_out	-8.63985
Oc1ccc(-c2c3oc4c(O)c(O)ccc4c3nc3c2c(O)nn3C2CCCC2)cc1O	7rfs-r1-id13_out	-8.47346
Oc1ccc(-c2c3oc4c(O)c(O)ccc4c3nc3c2c(O)nn3C2CCCC2)cc1	7rfs-r1-id38_out	-8.38905
NC(=O)c1n[nH]c2ccc(NC(=O)Cc3ccc4cn[nH]c4c3)cc12	7rfs-r1-id40_out	-8.06053
O=C(O)c1cc(O)nc2ccc(Cc3ccc4[nH]c(=O)cc(C(=O)O)c4c3)cc12	7rfs-r1-id37_out	-7.76243
NC(=O)c1cc(NC(=O)Cc2ccc3[nH]ncc3c2)cc(C(N)=O)c1	7rfs-r1-id21_out	-7.69018
Cc1n[nH]c(=O)c2c(NC(=O)CN3CCOc4cc(O)ccc4C3)oc(C)c12	7rfs-r1-id45_out	-7.50347
Oc1ccc(-c2c3oc4c(O)c(O)ccc4c3nc3c2c(O)nn3C2CCCCCC2)cc1	7rfs-r1-id33_out	-6.93992
NC(=O)c1ccc(Nc2ccc3nc(N4CCCC4)sc3c2)c([N+](=O)[O-])c1	7rfs-r1-id44_out	-6.59007
Cc1[nH]c2ccnn2c(=O)c1CC(=O)Nc1ccc2[nH]nc(C(N)=O)c2c1	7rfs-r1-id26_out	-6.04576
O=C1C[C@@H](c2cccc3nccnc23)c2c(cc(O)c3c(=O)c(O)c(-c4ccc(O)c(O)c4)oc23)O1	7rfs-r1-id24_out	-5.67318
