# Supplementary material for: Targeting SARS-CoV-2 main protease: a comprehensive approach using advanced virtual screening, molecular dynamics, and in vitro validation
Source: Virol J. 2024 Dec 21;21:330. doi: 10.1186/s12985-024-02607-4 (PMC11662536; doi:10.1186/s12985-024-02607-4)
Supplement: Supplementary file 11 — Additional file 11. [file 12985_2024_2607_MOESM11_ESM.xlsx]

## Sheet: ADME-Tox
Compound ID	SMILES	HIA	BBB-P	P-gp	CYP3A4	hERG blockers			Abbreviations	Full name	Notes
0	O=c1[nH]c2ccc(Nc3nc4nonc4nc3N/N=C/c3cc4c(cc3[N+](=O)[O-])OCO4)cc2[nH]1	=>30%	Yes	Substrate	Non inhibitor	0.152			HIA	Human Intestinal Absorption	Results interpretation: A molecule with an absorbance of less than 30% is considered to be poorly absorbed. Accordingly, molecules with a HIA >30% were classified as HIA- (Category 0), while molecules with a HIA < 30% were classified as HIA+(Category 1). The output value is the probability of being HIA+, within the range of 0 to 1. Empirical decision: 0-0.3: excellent (green); 0.3-0.7: medium (ye…
2	C[C@@H](Nc1ccc(C(=O)Nc2ccc3ccccc3c2)cc1[N+](=O)[O-])c1ccc2[nH]c(=O)[nH]c2c1	=>30%	Yes	Substrate	Non inhibitor	0.538			BBB-P	Blood-brain barrier penetration	Results interpretation: The unit of BBB penetration is cm/s. Molecules with logBBB > -1 were classified as BBB+ ( Category 1), while molecules with logBBB ≤ -1 were classified as BBB- (Category 0). The output value is the probability of being BBB+, within the range of 0 to 1. Empirical decision: 0-0.3: excellent (green); 0.3-0.7: medium (yellow); 0.7-1.0: poor (red)
4	Oc1ccc2c(c1)oc1c(-c3ccc(O)c(O)c3)c3c(O)nn(C4CCCC4)c3nc12	=>30%	Yes	Substrate	Non inhibitor	0.131			Pgp	P-glycoprotein Substrate	Results interpretation: Category 0: Non-substrate; Category 1: substrate. The output value is the probability of being Pgp-substrate, within the range of 0 to 1. Empirical decision: 0-0.3: excellent (green); 0.3-0.7: medium (yellow); 0.7-1.0: poor (red)
11	Oc1ccc2c(c1)oc1c(-c3ccc(O)c(O)c3)c3c(O)nn(C4CCCCC4)c3nc12	=>30%	Yes	Substrate	Non inhibitor	0.142			CYP3A4	Cytochrome P450 3A4 subtype inhibition	Results interpretation: Category 0: Non-substrate / Non-inhibitor; Category 1: substrate / inhibitor. The output value is the probability of being substrate / inhibitor, within the range of 0 to 1.
14	Oc1ccc(-c2c3oc4c(O)c(O)ccc4c3nc3c2c(O)nn3C2CCCCCC2)cc1O	=>30%	Yes	Substrate	Possible	0.109			hERG blockers	human ether-a-go-go related gene (hERG) protein blockers	Results interpretation: Molecules exhibiting an IC50 ≤10μM or ≥50% inhibition at 10μM were categorized as hERG blockers (Category 1), while those with an IC50 >10μM or <50% inhibition at 10μM were classified as non-hERG blockers ( Category 0). The output value represents the probability of being hERG blockers, ranging from 0 to 1. Empirical decision: 0-0.3: excellent (green); 0.3-0.7: medium (yel…
17	Oc1ccc(-c2c3oc4cc(O)ccc4c3nc3c2c(O)nn3C2CCCC2)cc1	=>30%	Yes	Substrate	Non inhibitor	0.166
18	Oc1ccc(-c2c3oc4cc(O)ccc4c3nc3c2c(O)nn3C2CCCCCC2)cc1	=>30%	Yes	Substrate	Non inhibitor	0.218
20	Cc1c(O)ccc2c1oc1c(-c3ccc(O)c(O)c3)c3c(O)nn(C4CCCCC4)c3nc12	=>30%	Yes	Substrate	Non inhibitor	0.085
22	O=C1C[C@@H](c2cccc3cccnc23)c2c(cc(O)c3c(=O)c(O)c(-c4ccc(O)c(O)c4)oc23)O1	=>30%	Yes	Substrate	Possible	0.047
26	Cc1[nH]c2ccnn2c(=O)c1CC(=O)Nc1ccc2[nH]nc(C(N)=O)c2c1	=>30%	Yes	Substrate	Non inhibitor	0.161
29	Oc1ccc(-c2c3oc4c(O)c(O)ccc4c3nc3c2c(O)nn3C2CCCCCCC2)cc1	=>30%	Yes	Substrate	Non inhibitor	0.163
30	Cc1c(O)ccc2c1oc1c(-c3ccc(O)cc3)c3c(O)nn(C4CCCCCCC4)c3nc12	=>30%	Yes	Substrate	Non inhibitor	0.157
31	COc1ccc2cc(S(=O)(=O)NN(Cc3cccc(C(=N)N)c3)C(=O)N3CCC(C)CC3)ccc2c1	≈30%	Yes	Non substrate	Inhibitor	0.668
32	COc1cc(-c2c3oc4cc(O)ccc4c3nc3c2c(O)nn3C2CCCCC2)cc(O)c1O	=>30%	Yes	Substrate	Possible	0.16
35	Oc1ccc(-c2c3oc4c(O)c(O)ccc4c3nc3c2c(O)nn3C2CCCCC2)cc1Cl	=>30%	Yes	Substrate	Possible	0.128
41	COc1cc(-c2c3oc4cc(O)ccc4c3nc3c2c(O)nn3C2CCCCCCC2)cc(O)c1O	=>30%	Yes	Substrate	Possible	0.226
